# Supplementary material for: Gut microbiota variation between climatic zones and due to migration strategy in passerine birds
Source: Front Microbiol. 2023 Feb 1;14:1080017. doi: 10.3389/fmicb.2023.1080017 (PMC9928719; doi:10.3389/fmicb.2023.1080017)
Supplement: Supplementary file 2 [file Data_Sheet_2.xlsx]

## Sheet: Supplement
Supplementary Material
Gut microbiota variation between climatic zones and due to migration strategy in passerine birds
Schmiedová L1, Kreisinger J1,*, Kubovčiak J1, Těšický M1, Martin JF3, Tomášek O1,2, Kauzálová T2, Sedláček O4, Albrecht T1,2
* Correspondence: Corresponding Author: jakubkreisinger@seznam.cz

## Sheet: Table S1
Supplementary Table 1: Sample metadata (ID = sample identity, Species, Category = tropical rainy season [Tropical_Rainy], tropical dry season [Tropical_Dry], temperate trans-Saharan migrants [Temperate_Transsaharan], temperate residents/short-distance migrant [Temperate_Resid.Short] or temperate trans-Saharan migrants caught in tropical dry season [Temperate_in_tropic], Diet, Elevation).
ID	Species	Category	Diet	Elevation
ZA24483	Acrocephalus_arundinaceus	Temperate_Transaharan	0.9	NA
ZA35700	Acrocephalus_arundinaceus	Temperate_Transaharan	0.9	NA
ZA35914	Acrocephalus_arundinaceus	Temperate_Transaharan	0.9	NA
ZA50401	Acrocephalus_arundinaceus	Temperate_Transaharan	0.9	NA
ZA58051	Acrocephalus_arundinaceus	Temperate_Transaharan	0.9	NA
ZA58058	Acrocephalus_arundinaceus	Temperate_Transaharan	0.9	NA
ZA43509	Acrocephalus_arundinaceus	Temperate_Transaharan	0.9	NA
ZA20413	Acrocephalus_arundinaceus	Temperate_Transaharan	0.9	NA
ZA21730	Acrocephalus_arundinaceus	Temperate_Transaharan	0.9	NA
ZA24402	Acrocephalus_arundinaceus	Temperate_Transaharan	0.9	NA
ZA27389	Acrocephalus_arundinaceus	Temperate_Transaharan	0.9	NA
ZA35679	Acrocephalus_arundinaceus	Temperate_Transaharan	0.9	NA
ZA42994	Acrocephalus_arundinaceus	Temperate_Transaharan	0.9	NA
ZA43539	Acrocephalus_arundinaceus	Temperate_Transaharan	0.9	NA
ZA47255	Acrocephalus_arundinaceus	Temperate_Transaharan	0.9	NA
ZA58064	Acrocephalus_arundinaceus	Temperate_Transaharan	0.9	NA
CZ-14-311	Acrocephalus_palustris	Temperate_Transaharan	0.8	NA
CZ-14-432	Acrocephalus_palustris	Temperate_Transaharan	0.8	NA
CZ-14-433	Acrocephalus_palustris	Temperate_Transaharan	0.8	NA
CZ-14-436	Acrocephalus_palustris	Temperate_Transaharan	0.8	NA
CZ-14-441	Acrocephalus_palustris	Temperate_Transaharan	0.8	NA
TP61366	Acrocephalus_palustris	Temperate_Transaharan	0.8	NA
TP61487	Acrocephalus_palustris	Temperate_Transaharan	0.8	NA
TP61494	Acrocephalus_palustris	Temperate_Transaharan	0.8	NA
TR27144	Acrocephalus_palustris	Temperate_Transaharan	0.8	NA
TP46133	Acrocephalus_scirpaceus	Temperate_Transaharan	0.7	NA
TP52626	Acrocephalus_scirpaceus	Temperate_Transaharan	0.7	NA
TP52649	Acrocephalus_scirpaceus	Temperate_Transaharan	0.7	NA
TP61499	Acrocephalus_scirpaceus	Temperate_Transaharan	0.7	NA
TP61500	Acrocephalus_scirpaceus	Temperate_Transaharan	0.7	NA
TP67323	Acrocephalus_scirpaceus	Temperate_Transaharan	0.7	NA
TR27097	Acrocephalus_scirpaceus	Temperate_Transaharan	0.7	NA
TR67328	Acrocephalus_scirpaceus	Temperate_Transaharan	0.7	NA
TR67327	Acrocephalus_scirpaceus	Temperate_Transaharan	0.7	NA
TL79230	Acrocephalus_scirpaceus	Temperate_Transaharan	0.7	NA
TP27615	Acrocephalus_scirpaceus	Temperate_Transaharan	0.7	NA
TP27721	Acrocephalus_scirpaceus	Temperate_Transaharan	0.7	NA
TP27737	Acrocephalus_scirpaceus	Temperate_Transaharan	0.7	NA
TP42135	Acrocephalus_scirpaceus	Temperate_Transaharan	0.7	NA
TP61496	Acrocephalus_scirpaceus	Temperate_Transaharan	0.7	NA
TR27238	Acrocephalus_scirpaceus	Temperate_Transaharan	0.7	NA
S640540	Acrocephalus_schoenobaenus	Temperate_Transaharan	0.7	NA
TP52638	Acrocephalus_schoenobaenus	Temperate_Transaharan	0.7	NA
TP52639	Acrocephalus_schoenobaenus	Temperate_Transaharan	0.7	NA
TP52640	Acrocephalus_schoenobaenus	Temperate_Transaharan	0.7	NA
TP52648	Acrocephalus_schoenobaenus	Temperate_Transaharan	0.7	NA
TP52650	Acrocephalus_schoenobaenus	Temperate_Transaharan	0.7	NA
TP67321	Acrocephalus_schoenobaenus	Temperate_Transaharan	0.7	NA
TN59987	Acrocephalus_schoenobaenus	Temperate_Transaharan	0.7	NA
TP61491	Acrocephalus_schoenobaenus	Temperate_Transaharan	0.7	NA
TR27143	Acrocephalus_schoenobaenus	Temperate_Transaharan	0.7	NA
TR27180	Acrocephalus_schoenobaenus	Temperate_Transaharan	0.7	NA
TR27183	Acrocephalus_schoenobaenus	Temperate_Transaharan	0.7	NA
F157035	Aegithalos_caudatus	Temperate_Resid.Short	0.6	NA
F157036	Aegithalos_caudatus	Temperate_Resid.Short	0.6	NA
F157902	Aegithalos_caudatus	Temperate_Resid.Short	0.6	NA
F158499	Aegithalos_caudatus	Temperate_Resid.Short	0.6	NA
F160964	Aegithalos_caudatus	Temperate_Resid.Short	0.6	NA
F160965	Aegithalos_caudatus	Temperate_Resid.Short	0.6	NA
F160966	Aegithalos_caudatus	Temperate_Resid.Short	0.6	NA
F160985	Aegithalos_caudatus	Temperate_Resid.Short	0.6	NA
F160994	Aegithalos_caudatus	Temperate_Resid.Short	0.6	NA
F157903	Aegithalos_caudatus	Temperate_Resid.Short	0.6	NA
F160960	Aegithalos_caudatus	Temperate_Resid.Short	0.6	NA
CAM-14-015	Alethe_diademata	Tropical_Rainy	1	950
CAM-14-016	Alethe_diademata	Tropical_Rainy	1	950
CAM-14-025	Alethe_diademata	Tropical_Rainy	1	950
CAM-14-064	Alethe_diademata	Tropical_Rainy	1	950
CAM-14-155	Alethe_diademata	Tropical_Rainy	1	1100
CAM-14-081	Alethe_diademata	Tropical_Rainy	1	950
BJ05011	Alethe_diademata	Tropical_Dry	1	650
BJ05297	Alethe_diademata	Tropical_Dry	1	650
BJ05007	Alethe_diademata	Tropical_Dry	1	650
CAM-14-031	Alethe_poliocephala	Tropical_Rainy	1	950
CAM-14-082	Alethe_poliocephala	Tropical_Rainy	1	950
CAM-14-084	Alethe_poliocephala	Tropical_Rainy	1	950
CAM-14-100	Alethe_poliocephala	Tropical_Rainy	1	1100
CAM-14-101	Alethe_poliocephala	Tropical_Rainy	1	1100
CAM-14-141	Alethe_poliocephala	Tropical_Rainy	1	1100
CAM-14-148	Alethe_poliocephala	Tropical_Rainy	1	1100
CAM-14-167	Alethe_poliocephala	Tropical_Rainy	1	1100
CAM-14-187	Alethe_poliocephala	Tropical_Rainy	1	1100
BJ05012	Alethe_poliocephala	Tropical_Dry	1	650
CAM-14-177	Andropadus_latirostris	Tropical_Rainy	0.5	1100
BH92066	Andropadus_latirostris	Tropical_Dry	0.5	650
BH92400	Andropadus_latirostris	Tropical_Dry	0.5	650
BJ05272	Andropadus_tephrolaemus	Tropical_Dry	0.3	2280
CA08827	Andropadus_tephrolaemus	Tropical_Dry	0.3	2280
CA09116	Andropadus_tephrolaemus	Tropical_Dry	0.3	2280
CA09118	Andropadus_tephrolaemus	Tropical_Dry	0.3	2280
CA09120	Andropadus_tephrolaemus	Tropical_Dry	0.3	2280
CA09122	Andropadus_tephrolaemus	Tropical_Dry	0.3	2280
CA09124	Andropadus_tephrolaemus	Tropical_Dry	0.3	2280
CA09125	Andropadus_tephrolaemus	Tropical_Dry	0.3	2280
CA09126	Andropadus_tephrolaemus	Tropical_Dry	0.3	2280
CA09127	Andropadus_tephrolaemus	Tropical_Dry	0.3	2280
CA09129	Andropadus_tephrolaemus	Tropical_Dry	0.3	2280
BJ05009	Andropadus_tephrolaemus	Tropical_Dry	0.3	650
CA09119	Andropadus_tephrolaemus	Tropical_Dry	0.3	2280
BJ05006	Andropadus_virens	Tropical_Dry	0.3	650
CAM-14-027	Apalis_cinerea	Tropical_Rainy	1	950
L56102	Apalis_cinerea	Tropical_Dry	1	2280
CAM-14-018	Bathmocercus_rufus	Tropical_Rainy	1	950
CAM-14-032	Bathmocercus_rufus	Tropical_Rainy	1	950
BJ05378	Bleda_notatus	Tropical_Dry	1	650
CAM-14-019	Bleda_syndactylus	Tropical_Rainy	0.9	950
CAM-14-073	Bleda_syndactylus	Tropical_Rainy	0.9	950
CA09132	Bleda_syndactylus	Tropical_Dry	0.9	650
CAM-14-198	Bradypterus_lopezi	Tropical_Rainy	1	1100
BJ05206	Bradypterus_lopezi	Tropical_Dry	1	2280
BJ05277	Bradypterus_lopezi	Tropical_Dry	1	2280
BJ05287	Bradypterus_lopezi	Tropical_Dry	1	2280
CAM-14-006	Camaroptera_chloronota	Tropical_Rainy	1	950
S673719	Carduelis_carduelis	Temperate_Resid.Short	0.1	NA
S679108	Carduelis_carduelis	Temperate_Resid.Short	0.1	NA
S679110	Carduelis_carduelis	Temperate_Resid.Short	0.1	NA
S679126	Carduelis_carduelis	Temperate_Resid.Short	0.1	NA
S694410	Carduelis_carduelis	Temperate_Resid.Short	0.1	NA
S726633	Carduelis_carduelis	Temperate_Resid.Short	0.1	NA
TRO3039	Carduelis_carduelis	Temperate_Resid.Short	0.1	NA
S679111	Carduelis_carduelis	Temperate_Resid.Short	0.1	NA
CZ-14-345	Carduelis_flammea	Temperate_Resid.Short	0.3	NA
S704298	Carduelis_flammea	Temperate_Resid.Short	0.3	NA
S704299	Carduelis_flammea	Temperate_Resid.Short	0.3	NA
S704300	Carduelis_flammea	Temperate_Resid.Short	0.3	NA
S704297	Carduelis_flammea	Temperate_Resid.Short	0.3	NA
N699079	Carduelis_chloris	Temperate_Resid.Short	0	NA
N699083	Carduelis_chloris	Temperate_Resid.Short	0	NA
N707051	Carduelis_chloris	Temperate_Resid.Short	0	NA
N719016	Carduelis_chloris	Temperate_Resid.Short	0	NA
N699082	Carduelis_chloris	Temperate_Resid.Short	0	NA
N707046	Carduelis_chloris	Temperate_Resid.Short	0	NA
N699078	Carduelis_chloris	Temperate_Resid.Short	0	NA
N719003	Carduelis_chloris	Temperate_Resid.Short	0	NA
N719028	Carduelis_chloris	Temperate_Resid.Short	0	NA
N699076	Carduelis_chloris	Temperate_Resid.Short	0	NA
N699077	Carduelis_chloris	Temperate_Resid.Short	0	NA
N699084	Carduelis_chloris	Temperate_Resid.Short	0	NA
N707043	Carduelis_chloris	Temperate_Resid.Short	0	NA
N707053	Carduelis_chloris	Temperate_Resid.Short	0	NA
N708670	Carduelis_chloris	Temperate_Resid.Short	0	NA
N719004	Carduelis_chloris	Temperate_Resid.Short	0	NA
CZ-14-291	Carpodacus_erythrinus	Temperate_Transaharan	0.1	NA
N708652	Carpodacus_erythrinus	Temperate_Transaharan	0.1	NA
N708655	Carpodacus_erythrinus	Temperate_Transaharan	0.1	NA
N708657	Carpodacus_erythrinus	Temperate_Transaharan	0.1	NA
N708658	Carpodacus_erythrinus	Temperate_Transaharan	0.1	NA
N708664	Carpodacus_erythrinus	Temperate_Transaharan	0.1	NA
N708667	Carpodacus_erythrinus	Temperate_Transaharan	0.1	NA
N718834	Carpodacus_erythrinus	Temperate_Transaharan	0.1	NA
F157034	Certhia_familiaris	Temperate_Resid.Short	0.6	NA
F160993	Certhia_familiaris	Temperate_Resid.Short	0.6	NA
F160996	Certhia_familiaris	Temperate_Resid.Short	0.6	NA
J789253	Certhia_familiaris	Temperate_Resid.Short	0.6	NA
J84508	Certhia_familiaris	Temperate_Resid.Short	0.6	NA
F160976	Certhia_familiaris	Temperate_Resid.Short	0.6	NA
F160997	Certhia_familiaris	Temperate_Resid.Short	0.6	NA
K495170	Cinclus_cinclus	Temperate_Resid.Short	1	NA
K514695	Cinclus_cinclus	Temperate_Resid.Short	1	NA
K514745	Cinclus_cinclus	Temperate_Resid.Short	1	NA
K514759	Cinclus_cinclus	Temperate_Resid.Short	1	NA
K514760	Cinclus_cinclus	Temperate_Resid.Short	1	NA
K514818	Cinclus_cinclus	Temperate_Resid.Short	1	NA
K514819	Cinclus_cinclus	Temperate_Resid.Short	1	NA
K514702	Cinclus_cinclus	Temperate_Resid.Short	1	NA
K495166	Cinclus_cinclus	Temperate_Resid.Short	1	NA
K486308	Cinclus_cinclus	Temperate_Resid.Short	1	NA
L56081	Cinnyris_reichenowi	Tropical_Dry	0.6	2280
L56123	Cinnyris_reichenowi	Tropical_Dry	0.6	2280
L55556	Cinnyris_reichenowi	Tropical_Dry	0.6	2280
BJ05207	Cisticola_chubbi	Tropical_Dry	1	2280
BJ05208	Cisticola_chubbi	Tropical_Dry	1	2280
BJ05278	Cisticola_chubbi	Tropical_Dry	1	2280
BJ05279	Cisticola_chubbi	Tropical_Dry	1	2280
BJ05280	Cisticola_chubbi	Tropical_Dry	1	2280
FH67740	Cisticola_chubbi	Tropical_Dry	1	2280
ZX02897	Coccothraustes_coccothraustes	Temperate_Resid.Short	0.1	NA
CAM-14-102	Cossypha_isabellae	Tropical_Rainy	0.8	1100
CAM-14-172	Cossypha_isabellae	Tropical_Rainy	0.8	1100
CAM-14-181	Cossypha_isabellae	Tropical_Rainy	0.8	1100
BJ05209	Cossypha_isabellae	Tropical_Dry	0.8	2280
BJ05268	Cossypha_isabellae	Tropical_Dry	0.8	2280
BJ05203	Cossypha_isabellae	Tropical_Dry	0.8	2280
CAM-14-017	Cryptospiza_reichenovii	Tropical_Rainy	0.2	950
CAM-14-075	Cryptospiza_reichenovii	Tropical_Rainy	0.2	950
CAM-14-078	Cryptospiza_reichenovii	Tropical_Rainy	0.2	950
CAM-14-114	Cryptospiza_reichenovii	Tropical_Rainy	0.2	1100
CAM-14-116	Cryptospiza_reichenovii	Tropical_Rainy	0.2	1100
CAM-14-153	Cryptospiza_reichenovii	Tropical_Rainy	0.2	1100
CAM-14-156	Cryptospiza_reichenovii	Tropical_Rainy	0.2	1100
CAM-14-166	Cryptospiza_reichenovii	Tropical_Rainy	0.2	1100
CAM-14-173	Cryptospiza_reichenovii	Tropical_Rainy	0.2	1100
CAM-14-188	Cryptospiza_reichenovii	Tropical_Rainy	0.2	1100
L56055	Cryptospiza_reichenovii	Tropical_Dry	0.2	2280
L56057	Cryptospiza_reichenovii	Tropical_Dry	0.2	2280
L56132	Cryptospiza_reichenovii	Tropical_Dry	0.2	2280
L56140	Cryptospiza_reichenovii	Tropical_Dry	0.2	2280
L56056	Cryptospiza_reichenovii	Tropical_Dry	0.2	2280
S677697	Cyanistes_caeruleus	Temperate_Resid.Short	0.5	NA
S704259	Cyanistes_caeruleus	Temperate_Resid.Short	0.5	NA
TP61453	Cyanistes_caeruleus	Temperate_Resid.Short	0.5	NA
TP61454	Cyanistes_caeruleus	Temperate_Resid.Short	0.5	NA
CAM-14-002	Cyanomitra_olivacea	Tropical_Rainy	0.4	950
CAM-14-022	Cyanomitra_olivacea	Tropical_Rainy	0.4	950
CAM-14-093	Cyanomitra_olivacea	Tropical_Rainy	0.4	1100
S733906	Delichon_urbicum	Temperate_Transaharan	1	NA
TP61430	Delichon_urbicum	Temperate_Transaharan	1	NA
TP61473	Delichon_urbicum	Temperate_Transaharan	1	NA
CAM-14-057	Dyaphorophyia_castanea	Tropical_Rainy	0.7	950
CAM-14-026	Dyaphorophyia_concreta	Tropical_Rainy	1	950
CAM-14-105	Dyaphorophyia_concreta	Tropical_Rainy	1	1100
L56149	Dyaphorophyia_concreta	Tropical_Dry	1	650
FH67735	Dyaphorophyia_cyanea	Tropical_Dry	1	2280
CAM-14-106	Elminia_albiventris	Tropical_Rainy	1	1100
CAM-14-190	Elminia_albiventris	Tropical_Rainy	1	1100
L56085	Elminia_albiventris	Tropical_Dry	1	2280
L56078	Elminia_albiventris	Tropical_Dry	1	2280
N707061	Emberiza_citrinella	Temperate_Resid.Short	0.3	NA
N708621	Emberiza_citrinella	Temperate_Resid.Short	0.3	NA
N718829	Emberiza_citrinella	Temperate_Resid.Short	0.3	NA
N718830	Emberiza_citrinella	Temperate_Resid.Short	0.3	NA
N728971	Emberiza_citrinella	Temperate_Resid.Short	0.3	NA
NP708617	Emberiza_citrinella	Temperate_Resid.Short	0.3	NA
NP708619	Emberiza_citrinella	Temperate_Resid.Short	0.3	NA
TP79907	Emberiza_citrinella	Temperate_Resid.Short	0.3	NA
TP79918	Emberiza_citrinella	Temperate_Resid.Short	0.3	NA
TP79943	Emberiza_citrinella	Temperate_Resid.Short	0.3	NA
TP79958	Emberiza_citrinella	Temperate_Resid.Short	0.3	NA
CZ-14-300	Emberiza_schoeniclus	Temperate_Resid.Short	0.3	NA
CZ-14-302	Emberiza_schoeniclus	Temperate_Resid.Short	0.3	NA
CZ-14-315	Emberiza_schoeniclus	Temperate_Resid.Short	0.3	NA
CZ-14-320	Emberiza_schoeniclus	Temperate_Resid.Short	0.3	NA
TP52637	Emberiza_schoeniclus	Temperate_Resid.Short	0.3	NA
TP79925	Emberiza_schoeniclus	Temperate_Resid.Short	0.3	NA
TP79985	Emberiza_schoeniclus	Temperate_Resid.Short	0.3	NA
TR27181	Emberiza_schoeniclus	Temperate_Resid.Short	0.3	NA
TR27195	Emberiza_schoeniclus	Temperate_Resid.Short	0.3	NA
TP52002	Emberiza_schoeniclus	Temperate_Resid.Short	0.3	NA
TP61410	Erithacus_rubecula	Temperate_Resid.Short	0.6	NA
TP61421	Erithacus_rubecula	Temperate_Resid.Short	0.6	NA
TP61422	Erithacus_rubecula	Temperate_Resid.Short	0.6	NA
TP63289	Erithacus_rubecula	Temperate_Resid.Short	0.6	NA
TP79913	Erithacus_rubecula	Temperate_Resid.Short	0.6	NA
TP79930	Erithacus_rubecula	Temperate_Resid.Short	0.6	NA
TP79939	Erithacus_rubecula	Temperate_Resid.Short	0.6	NA
TP90655	Erithacus_rubecula	Temperate_Resid.Short	0.6	NA
TP63296	Erithacus_rubecula	Temperate_Resid.Short	0.6	NA
TR27100	Erithacus_rubecula	Temperate_Resid.Short	0.6	NA
NP708618	Erithacus_rubecula	Temperate_Resid.Short	0.6	NA
TP61344	Erithacus_rubecula	Temperate_Resid.Short	0.6	NA
TP61358	Erithacus_rubecula	Temperate_Resid.Short	0.6	NA
TP61411	Erithacus_rubecula	Temperate_Resid.Short	0.6	NA
TP90622	Erithacus_rubecula	Temperate_Resid.Short	0.6	NA
L56086	Estrilda_nonnula	Tropical_Dry	0.2	2280
L56087	Estrilda_nonnula	Tropical_Dry	0.2	2280
L56093	Estrilda_nonnula	Tropical_Dry	0.2	2280
L56110	Estrilda_nonnula	Tropical_Dry	0.2	2280
L56121	Estrilda_nonnula	Tropical_Dry	0.2	2280
L56136	Estrilda_nonnula	Tropical_Dry	0.2	2280
L56141	Estrilda_nonnula	Tropical_Dry	0.2	2280
BJ05222	Euplectes_capensis	Tropical_Dry	0.4	2280
BJ05223	Euplectes_capensis	Tropical_Dry	0.4	2280
BJ05226	Euplectes_capensis	Tropical_Dry	0.4	2280
BJ05227	Euplectes_capensis	Tropical_Dry	0.4	2280
BJ05228	Euplectes_capensis	Tropical_Dry	0.4	2280
BJ05230	Euplectes_capensis	Tropical_Dry	0.4	2280
BJ05236	Euplectes_capensis	Tropical_Dry	0.4	2280
BJ05237	Euplectes_capensis	Tropical_Dry	0.4	2280
BJ05240	Euplectes_capensis	Tropical_Dry	0.4	2280
BJ05243	Euplectes_capensis	Tropical_Dry	0.4	2280
BJ05246	Euplectes_capensis	Tropical_Dry	0.4	2280
BJ05250	Euplectes_capensis	Tropical_Dry	0.4	2280
BJ05251	Euplectes_capensis	Tropical_Dry	0.4	2280
BJ05253	Euplectes_capensis	Tropical_Dry	0.4	2280
BJ05254	Euplectes_capensis	Tropical_Dry	0.4	2280
BJ05290	Euplectes_capensis	Tropical_Dry	0.4	2280
BJ05220	Euplectes_capensis	Tropical_Dry	0.4	2280
BJ05233	Euplectes_capensis	Tropical_Dry	0.4	2280
P62883	Ficedula_albicollis	Temperate_Transaharan	0.9	NA
P62885	Ficedula_albicollis	Temperate_Transaharan	0.9	NA
P62886	Ficedula_albicollis	Temperate_Transaharan	0.9	NA
P62888	Ficedula_albicollis	Temperate_Transaharan	0.9	NA
S673733	Ficedula_albicollis	Temperate_Transaharan	0.9	NA
TP62887	Ficedula_albicollis	Temperate_Transaharan	0.9	NA
TP90658	Ficedula_albicollis	Temperate_Transaharan	0.9	NA
TP90661	Ficedula_albicollis	Temperate_Transaharan	0.9	NA
P62884	Ficedula_albicollis	Temperate_Transaharan	0.9	NA
CZ-14-90	Fringilla_coelebs	Temperate_Resid.Short	0.6	NA
N708635	Fringilla_coelebs	Temperate_Resid.Short	0.6	NA
N718833	Fringilla_coelebs	Temperate_Resid.Short	0.6	NA
TP61371	Fringilla_coelebs	Temperate_Resid.Short	0.6	NA
TP61413	Fringilla_coelebs	Temperate_Resid.Short	0.6	NA
N708634	Fringilla_coelebs	Temperate_Resid.Short	0.6	NA
TP79934	Hippolais_icterina	Temperate_Transaharan	0.8	NA
TP79952	Hippolais_icterina	Temperate_Transaharan	0.8	NA
TP79967	Hippolais_icterina	Temperate_Transaharan	0.8	NA
TP79968	Hippolais_icterina	Temperate_Transaharan	0.8	NA
TP79975	Hippolais_icterina	Temperate_Transaharan	0.8	NA
TP61451	Hippolais_icterina	Temperate_Transaharan	0.8	NA
TP79987	Hippolais_icterina	Temperate_Transaharan	0.8	NA
TR03047	Hippolais_icterina	Temperate_Transaharan	0.8	NA
TR27107	Hippolais_icterina	Temperate_Transaharan	0.8	NA
TP79972	Hippolais_icterina	Temperate_Transaharan	0.8	NA
S628780	Hippolais_icterina	Temperate_Transaharan	0.8	NA
TP61455	Hippolais_icterina	Temperate_Transaharan	0.8	NA
TR27106	Hippolais_icterina	Temperate_Transaharan	0.8	NA
S645205	Hirundo_rustica	Temperate_Transaharan	0.8	NA
S677687	Hirundo_rustica	Temperate_Transaharan	0.8	NA
s704248	Hirundo_rustica	Temperate_Transaharan	0.8	NA
S241293	Hirundo_rustica	Temperate_Transaharan	0.8	NA
S644627	Hirundo_rustica	Temperate_Transaharan	0.8	NA
S677690	Hirundo_rustica	Temperate_Transaharan	0.8	NA
S677698	Hirundo_rustica	Temperate_Transaharan	0.8	NA
S677699	Hirundo_rustica	Temperate_Transaharan	0.8	NA
S704227	Hirundo_rustica	Temperate_Transaharan	0.8	NA
S704229	Hirundo_rustica	Temperate_Transaharan	0.8	NA
S704253	Hirundo_rustica	Temperate_Transaharan	0.8	NA
S704261	Hirundo_rustica	Temperate_Transaharan	0.8	NA
S704273	Hirundo_rustica	Temperate_Transaharan	0.8	NA
S704296	Hirundo_rustica	Temperate_Transaharan	0.8	NA
CAM-14-024	Illadopsis_cleaveri	Tropical_Rainy	1	950
CAM-14-098	Illadopsis_cleaveri	Tropical_Rainy	1	1100
BJ05298	Illadopsis_cleaveri	Tropical_Dry	1	650
CAM-14-028	Illadopsis_rufipennis	Tropical_Rainy	1	950
CAM-14-029	Illadopsis_rufipennis	Tropical_Rainy	1	950
CAM-14-086	Kakamega_poliothorax	Tropical_Rainy	1	1100
CAM-14-088	Kakamega_poliothorax	Tropical_Rainy	1	1100
CAM-14-115	Kakamega_poliothorax	Tropical_Rainy	1	1100
CAM-14-136	Laniarius_atroflavus	Tropical_Rainy	1	1100
CA09115	Laniarius_atroflavus	Tropical_Dry	1	2280
CA09128	Laniarius_atroflavus	Tropical_Dry	1	2280
CA09117	Laniarius_atroflavus	Tropical_Dry	1	2280
CA09114	Laniarius_atroflavus	Tropical_Dry	1	2280
CAM-14-189	Laniarius_poensis	Tropical_Rainy	1	1100
ZA42995	Lanius_collurio	Temperate_Transaharan	0.9	NA
ZA50561	Lanius_collurio	Temperate_Transaharan	0.9	NA
ZA50563	Lanius_collurio	Temperate_Transaharan	0.9	NA
ZA47901	Lanius_collurio	Temperate_Transaharan	0.9	NA
CAM-14-196	Linurgus_olivaceus	Tropical_Rainy	0.1	1100
BJ05211	Linurgus_olivaceus	Tropical_Dry	0.1	2280
BJ05255	Linurgus_olivaceus	Tropical_Dry	0.1	2280
BJ05256	Linurgus_olivaceus	Tropical_Dry	0.1	2280
BJ05258	Linurgus_olivaceus	Tropical_Dry	0.1	2280
BJ05263	Linurgus_olivaceus	Tropical_Dry	0.1	2280
BJ05267	Linurgus_olivaceus	Tropical_Dry	0.1	2280
BJ05270	Linurgus_olivaceus	Tropical_Dry	0.1	2280
BJ05271	Linurgus_olivaceus	Tropical_Dry	0.1	2280
BJ05292	Linurgus_olivaceus	Tropical_Dry	0.1	2280
BJ05293	Linurgus_olivaceus	Tropical_Dry	0.1	2280
BH92396	Linurgus_olivaceus	Tropical_Dry	0.1	2280
BH91868	Linurgus_olivaceus	Tropical_Dry	0.1	2280
BJ05210	Linurgus_olivaceus	Tropical_Dry	0.1	2280
BJ05264	Linurgus_olivaceus	Tropical_Dry	0.1	2280
L56068	Linurgus_olivaceus	Tropical_Dry	0.1	2280
BJ05261	Linurgus_olivaceus	Tropical_Dry	0.1	2280
TP90657	Locustella_fluviatilis	Temperate_Transaharan	1	NA
xxx	Locustella_fluviatilis	Temperate_Transaharan	1	NA
TP90671	Locustella_fluviatilis	Temperate_Transaharan	1	NA
TP90672	Locustella_fluviatilis	Temperate_Transaharan	1	NA
TK61634	Locustella_luscinioides	Temperate_Transaharan	1	NA
TN42826	Locustella_luscinioides	Temperate_Transaharan	1	NA
TP52603	Locustella_luscinioides	Temperate_Transaharan	1	NA
TP61490	Locustella_luscinioides	Temperate_Transaharan	1	NA
TP79924	Locustella_luscinioides	Temperate_Transaharan	1	NA
N678579	Luscinia_megarhynchos	Temperate_Transaharan	0.7	NA
TP61361	Luscinia_svecica	Temperate_Transaharan	0.7	NA
TP61382	Luscinia_svecica	Temperate_Transaharan	0.7	NA
TP61438	Luscinia_svecica	Temperate_Transaharan	0.7	NA
CAM-14-003	Macrosphenus_flavicans	Tropical_Rainy	0.8	950
CAM-14-040	Macrosphenus_flavicans	Tropical_Rainy	0.8	950
L56147	Macrosphenus_flavicans	Tropical_Dry	0.8	650
TP61417	Motacilla_alba	Temperate_Resid.Short	1	NA
TP79963	Motacilla_alba	Temperate_Resid.Short	1	NA
S679113	Motacilla_cinerea	Temperate_Resid.Short	1	NA
S679114	Motacilla_cinerea	Temperate_Resid.Short	1	NA
S679116	Motacilla_cinerea	Temperate_Resid.Short	1	NA
S679119	Motacilla_cinerea	Temperate_Resid.Short	1	NA
S679924	Motacilla_cinerea	Temperate_Resid.Short	1	NA
TP52631	Motacilla_cinerea	Temperate_Resid.Short	1	NA
TP61342	Motacilla_cinerea	Temperate_Resid.Short	1	NA
S679112	Motacilla_cinerea	Temperate_Resid.Short	1	NA
TP61341	Motacilla_cinerea	Temperate_Resid.Short	1	NA
L56128	Muscicapa_adusta	Tropical_Dry	0.8	2280
S673727	Muscicapa_striata	Temperate_Transaharan	0.8	NA
S679115	Muscicapa_striata	Temperate_Transaharan	0.8	NA
S679121	Muscicapa_striata	Temperate_Transaharan	0.8	NA
S704257	Muscicapa_striata	Temperate_Transaharan	0.8	NA
TP79932	Muscicapa_striata	Temperate_Transaharan	0.8	NA
CAM-14-133	Neocossyphus_poensis	Tropical_Rainy	1	1100
CAM-14-174	Neocossyphus_poensis	Tropical_Rainy	1	1100
CA09133	Nicator_chloris	Tropical_Dry	0.8	650
N653475	Parus_major	Temperate_Resid.Short	0.4	NA
N653562	Parus_major	Temperate_Resid.Short	0.4	NA
N653690	Parus_major	Temperate_Resid.Short	0.4	NA
N675709	Parus_major	Temperate_Resid.Short	0.4	NA
N675855	Parus_major	Temperate_Resid.Short	0.4	NA
N675886	Parus_major	Temperate_Resid.Short	0.4	NA
N675887	Parus_major	Temperate_Resid.Short	0.4	NA
N690887	Parus_major	Temperate_Resid.Short	0.4	NA
N691000	Parus_major	Temperate_Resid.Short	0.4	NA
N717203	Parus_major	Temperate_Resid.Short	0.4	NA
N717226	Parus_major	Temperate_Resid.Short	0.4	NA
N717228	Parus_major	Temperate_Resid.Short	0.4	NA
N717229	Parus_major	Temperate_Resid.Short	0.4	NA
N717232	Parus_major	Temperate_Resid.Short	0.4	NA
N717239	Parus_major	Temperate_Resid.Short	0.4	NA
N717240	Parus_major	Temperate_Resid.Short	0.4	NA
N717245	Parus_major	Temperate_Resid.Short	0.4	NA
N717246	Parus_major	Temperate_Resid.Short	0.4	NA
N717248	Parus_major	Temperate_Resid.Short	0.4	NA
N717249	Parus_major	Temperate_Resid.Short	0.4	NA
N717251	Parus_major	Temperate_Resid.Short	0.4	NA
N717253	Parus_major	Temperate_Resid.Short	0.4	NA
N717254	Parus_major	Temperate_Resid.Short	0.4	NA
N717255	Parus_major	Temperate_Resid.Short	0.4	NA
N717256	Parus_major	Temperate_Resid.Short	0.4	NA
N717205	Parus_major	Temperate_Resid.Short	0.4	NA
N717224	Parus_major	Temperate_Resid.Short	0.4	NA
N653494	Parus_major	Temperate_Resid.Short	0.4	NA
N717252	Parus_major	Temperate_Resid.Short	0.4	NA
N675888	Parus_major	Temperate_Resid.Short	0.4	NA
N717244	Parus_major	Temperate_Resid.Short	0.4	NA
N717220	Parus_major	Temperate_Resid.Short	0.4	NA
CZ-14-029	Parus_major	Temperate_Resid.Short	0.4	NA
N689893	Parus_major	Temperate_Resid.Short	0.4	NA
N708671	Parus_major	Temperate_Resid.Short	0.4	NA
N719021	Parus_major	Temperate_Resid.Short	0.4	NA
N719022	Parus_major	Temperate_Resid.Short	0.4	NA
N723987	Parus_major	Temperate_Resid.Short	0.4	NA
N723989	Parus_major	Temperate_Resid.Short	0.4	NA
N723991	Parus_major	Temperate_Resid.Short	0.4	NA
N737603	Parus_major	Temperate_Resid.Short	0.4	NA
TN97417	Parus_major	Temperate_Resid.Short	0.4	NA
N708660	Passer_domesticus	Temperate_Resid.Short	0.1	NA
N718828	Passer_domesticus	Temperate_Resid.Short	0.1	NA
N718847	Passer_domesticus	Temperate_Resid.Short	0.1	NA
N718854	Passer_domesticus	Temperate_Resid.Short	0.1	NA
N719010	Passer_domesticus	Temperate_Resid.Short	0.1	NA
N719013	Passer_domesticus	Temperate_Resid.Short	0.1	NA
N723982	Passer_domesticus	Temperate_Resid.Short	0.1	NA
N723983	Passer_domesticus	Temperate_Resid.Short	0.1	NA
N724009	Passer_domesticus	Temperate_Resid.Short	0.1	NA
TP63273	Passer_domesticus	Temperate_Resid.Short	0.1	NA
N708663	Passer_domesticus	Temperate_Resid.Short	0.1	NA
CZ-14-443	Passer_montanus	Temperate_Resid.Short	0.4	NA
CZ-14-456	Passer_montanus	Temperate_Resid.Short	0.4	NA
N719027	Passer_montanus	Temperate_Resid.Short	0.4	NA
TP52651	Passer_montanus	Temperate_Resid.Short	0.4	NA
TP61448	Passer_montanus	Temperate_Resid.Short	0.4	NA
TP61478	Passer_montanus	Temperate_Resid.Short	0.4	NA
TP61479	Passer_montanus	Temperate_Resid.Short	0.4	NA
TP61481	Passer_montanus	Temperate_Resid.Short	0.4	NA
CZ-14-449	Passer_montanus	Temperate_Resid.Short	0.4	NA
N719025	Passer_montanus	Temperate_Resid.Short	0.4	NA
N719026	Passer_montanus	Temperate_Resid.Short	0.4	NA
TP61461	Passer_montanus	Temperate_Resid.Short	0.4	NA
TP61482	Passer_montanus	Temperate_Resid.Short	0.4	NA
TP61483	Passer_montanus	Temperate_Resid.Short	0.4	NA
TP61485	Passer_montanus	Temperate_Resid.Short	0.4	NA
TP79928	Periparus_ater	Temperate_Resid.Short	0.4	NA
TP80137	Periparus_ater	Temperate_Resid.Short	0.4	NA
TP80138	Periparus_ater	Temperate_Resid.Short	0.4	NA
TP80139	Periparus_ater	Temperate_Resid.Short	0.4	NA
TP80140	Periparus_ater	Temperate_Resid.Short	0.4	NA
TP80141	Periparus_ater	Temperate_Resid.Short	0.4	NA
TP61447	Phoenicurus_ochruros	Temperate_Resid.Short	0.6	NA
TP61456	Phoenicurus_ochruros	Temperate_Resid.Short	0.6	NA
TP61458	Phoenicurus_ochruros	Temperate_Resid.Short	0.6	NA
TP61470	Phoenicurus_ochruros	Temperate_Resid.Short	0.6	NA
TP63288	Phoenicurus_ochruros	Temperate_Resid.Short	0.6	NA
TP79922	Phoenicurus_ochruros	Temperate_Resid.Short	0.6	NA
TP79933	Phoenicurus_ochruros	Temperate_Resid.Short	0.6	NA
TP79965	Phoenicurus_ochruros	Temperate_Resid.Short	0.6	NA
TP79977	Phoenicurus_ochruros	Temperate_Resid.Short	0.6	NA
TP79982	Phoenicurus_ochruros	Temperate_Resid.Short	0.6	NA
TP61402	Phoenicurus_ochruros	Temperate_Resid.Short	0.6	NA
TP61462	Phoenicurus_ochruros	Temperate_Resid.Short	0.6	NA
TP79953	Phoenicurus_ochruros	Temperate_Resid.Short	0.6	NA
TP61399	Phoenicurus_ochruros	Temperate_Resid.Short	0.6	NA
TP61452	Phoenicurus_ochruros	Temperate_Resid.Short	0.6	NA
TP61377	Phoenicurus_phoenicurus	Temperate_Transaharan	0.8	NA
TP61446	Phoenicurus_phoenicurus	Temperate_Transaharan	0.8	NA
TP79931	Phoenicurus_phoenicurus	Temperate_Transaharan	0.8	NA
TP79945	Phoenicurus_phoenicurus	Temperate_Transaharan	0.8	NA
TP79950	Phoenicurus_phoenicurus	Temperate_Transaharan	0.8	NA
TP79969	Phoenicurus_phoenicurus	Temperate_Transaharan	0.8	NA
TR03038	Phoenicurus_phoenicurus	Temperate_Transaharan	0.8	NA
TP23420	Phoenicurus_phoenicurus	Temperate_Transaharan	0.8	NA
CAM-14-059	Phyllastrephus_poensis	Tropical_Rainy	0.8	950
CAM-14-062	Phyllastrephus_poensis	Tropical_Rainy	0.8	950
CAM-14-111	Phyllastrephus_poensis	Tropical_Rainy	0.8	1100
CAM-14-127	Phyllastrephus_poensis	Tropical_Rainy	0.8	1100
CAM-14-130	Phyllastrephus_poensis	Tropical_Rainy	0.8	1100
CAM-14-132	Phyllastrephus_poensis	Tropical_Rainy	0.8	1100
CAM-14-157	Phyllastrephus_poensis	Tropical_Rainy	0.8	1100
CAM-14-109	Phyllastrephus_poliocephalus	Tropical_Rainy	1	1100
CAM-14-195	Phyllastrephus_poliocephalus	Tropical_Rainy	1	1100
F130012	Phylloscopus_collybita	Temperate_Resid.Short	0.8	NA
F160935	Phylloscopus_collybita	Temperate_Resid.Short	0.8	NA
F160938	Phylloscopus_collybita	Temperate_Resid.Short	0.8	NA
F160961	Phylloscopus_collybita	Temperate_Resid.Short	0.8	NA
F160975	Phylloscopus_collybita	Temperate_Resid.Short	0.8	NA
F160984	Phylloscopus_collybita	Temperate_Resid.Short	0.8	NA
F160992	Phylloscopus_collybita	Temperate_Resid.Short	0.8	NA
J89029	Phylloscopus_collybita	Temperate_Resid.Short	0.8	NA
F160954	Phylloscopus_collybita	Temperate_Resid.Short	0.8	NA
F142519	Phylloscopus_collybita	Temperate_Resid.Short	0.8	NA
V44332	Phylloscopus_collybita	Temperate_Resid.Short	0.8	NA
F134068	Phylloscopus_trochilus	Temperate_Transaharan	0.8	NA
F139420	Phylloscopus_trochilus	Temperate_Transaharan	0.8	NA
F160971	Phylloscopus_trochilus	Temperate_Transaharan	0.8	NA
F160977	Phylloscopus_trochilus	Temperate_Transaharan	0.8	NA
P62998	Phylloscopus_trochilus	Temperate_Transaharan	0.8	NA
F160968	Phylloscopus_trochilus	Temperate_Transaharan	0.8	NA
F134027	Phylloscopus_trochilus	Temperate_Transaharan	0.8	NA
F134035	Phylloscopus_trochilus	Temperate_Transaharan	0.8	NA
F134054	Phylloscopus_trochilus	Temperate_Transaharan	0.8	NA
F134067	Phylloscopus_trochilus	Temperate_Transaharan	0.8	NA
J89007	Phylloscopus_trochilus	Temperate_Transaharan	0.8	NA
J89034	Phylloscopus_trochilus	Temperate_Transaharan	0.8	NA
L56091	Phylloscopus_trochilus	Temperate_in_tropic	0.8	2280
L56092	Phylloscopus_trochilus	Temperate_in_tropic	0.8	2280
L56094	Phylloscopus_trochilus	Temperate_in_tropic	0.8	2280
L56097	Phylloscopus_trochilus	Temperate_in_tropic	0.8	2280
L56098	Phylloscopus_trochilus	Temperate_in_tropic	0.8	2280
L56100	Phylloscopus_trochilus	Temperate_in_tropic	0.8	2280
L56101	Phylloscopus_trochilus	Temperate_in_tropic	0.8	2280
L56104	Phylloscopus_trochilus	Temperate_in_tropic	0.8	2280
L56105	Phylloscopus_trochilus	Temperate_in_tropic	0.8	2280
L56107	Phylloscopus_trochilus	Temperate_in_tropic	0.8	2280
L56108	Phylloscopus_trochilus	Temperate_in_tropic	0.8	2280
L56111	Phylloscopus_trochilus	Temperate_in_tropic	0.8	2280
L56112	Phylloscopus_trochilus	Temperate_in_tropic	0.8	2280
L56113	Phylloscopus_trochilus	Temperate_in_tropic	0.8	2280
L56114	Phylloscopus_trochilus	Temperate_in_tropic	0.8	2280
L56126	Phylloscopus_trochilus	Temperate_in_tropic	0.8	2280
L56129	Phylloscopus_trochilus	Temperate_in_tropic	0.8	2280
L56131	Phylloscopus_trochilus	Temperate_in_tropic	0.8	2280
L56134	Phylloscopus_trochilus	Temperate_in_tropic	0.8	2280
L56137	Phylloscopus_trochilus	Temperate_in_tropic	0.8	2280
L56139	Phylloscopus_trochilus	Temperate_in_tropic	0.8	2280
L56059	Phylloscopus_trochilus	Temperate_in_tropic	0.8	2280
L56060	Phylloscopus_trochilus	Temperate_in_tropic	0.8	2280
BJ05259	Ploceus_insignis	Tropical_Dry	0.6	2280
CAM-14-122	Ploceus_melanogaster	Tropical_Rainy	0.8	1100
CAM-14-152	Ploceus_melanogaster	Tropical_Rainy	0.8	1100
FH67731	Ploceus_melanogaster	Tropical_Dry	0.8	2280
BJ05276	Ploceus_melanogaster	Tropical_Dry	0.8	2280
CZ-14-473	Poecile_palustris	Temperate_Resid.Short	0.5	NA
CZ-14-474	Poecile_palustris	Temperate_Resid.Short	0.5	NA
S679730	Poecile_palustris	Temperate_Resid.Short	0.5	NA
TP61469	Poecile_palustris	Temperate_Resid.Short	0.5	NA
TP79947	Poecile_palustris	Temperate_Resid.Short	0.5	NA
L56067	Pogoniulus_coryphaeus	Tropical_Dry	0.4	2280
CAM-14-054	Poliolais_lopezi	Tropical_Rainy	1	950
CAM-14-128	Poliolais_lopezi	Tropical_Rainy	1	1100
CAM-14-145	Poliolais_lopezi	Tropical_Rainy	1	1100
CAM-14-159	Poliolais_lopezi	Tropical_Rainy	1	1100
CAM-14-183	Poliolais_lopezi	Tropical_Rainy	1	1100
CAM-14-039	Prinia_bairdii	Tropical_Rainy	1	950
CAM-14-061	Prinia_bairdii	Tropical_Rainy	1	950
CAM-14-063	Prinia_bairdii	Tropical_Rainy	1	950
CAM-14-129	Prinia_bairdii	Tropical_Rainy	1	1100
CAM-14-134	Prinia_bairdii	Tropical_Rainy	1	1100
CAM-14-171	Prinia_bairdii	Tropical_Rainy	1	1100
CAM-14-182	Prinia_bairdii	Tropical_Rainy	1	1100
TP61343	Prunella_modularis	Temperate_Resid.Short	0.5	NA
TP61412	Prunella_modularis	Temperate_Resid.Short	0.5	NA
TP61433	Prunella_modularis	Temperate_Resid.Short	0.5	NA
TP61434	Prunella_modularis	Temperate_Resid.Short	0.5	NA
TP61466	Prunella_modularis	Temperate_Resid.Short	0.5	NA
TP79914	Prunella_modularis	Temperate_Resid.Short	0.5	NA
TP79915	Prunella_modularis	Temperate_Resid.Short	0.5	NA
TP61415	Prunella_modularis	Temperate_Resid.Short	0.5	NA
TP79927	Prunella_modularis	Temperate_Resid.Short	0.5	NA
L56130	Psalidoprocne_fuliginosa	Tropical_Dry	1	2280
CAM-14-139	Pseudoalcippe_abyssinica	Tropical_Rainy	0.7	1100
CAM-14-158	Pseudoalcippe_abyssinica	Tropical_Rainy	0.7	1100
BJ05205	Pseudoalcippe_abyssinica	Tropical_Dry	0.7	2280
BJ05231	Pseudoalcippe_abyssinica	Tropical_Dry	0.7	2280
BJ05232	Pseudoalcippe_abyssinica	Tropical_Dry	0.7	2280
BJ05245	Pseudoalcippe_abyssinica	Tropical_Dry	0.7	2280
BJ05247	Pseudoalcippe_abyssinica	Tropical_Dry	0.7	2280
BJ05257	Pseudoalcippe_abyssinica	Tropical_Dry	0.7	2280
BJ05265	Pseudoalcippe_abyssinica	Tropical_Dry	0.7	2280
BJ05266	Pseudoalcippe_abyssinica	Tropical_Dry	0.7	2280
BJ05281	Pseudoalcippe_abyssinica	Tropical_Dry	0.7	2280
BJ05284	Pseudoalcippe_abyssinica	Tropical_Dry	0.7	2280
BJ05288	Pseudoalcippe_abyssinica	Tropical_Dry	0.7	2280
BJ05204	Pseudoalcippe_abyssinica	Tropical_Dry	0.7	2280
CZ-14-188	Pyrrhula_pyrrhula	Tropical_Rainy	0.1	NA
CZ-14-078	Regulus_ignicapilla	Temperate_Resid.Short	1	NA
F127777	Regulus_ignicapilla	Temperate_Resid.Short	1	NA
F127779	Regulus_ignicapilla	Temperate_Resid.Short	1	NA
F127780	Regulus_ignicapilla	Temperate_Resid.Short	1	NA
F127781	Regulus_ignicapilla	Temperate_Resid.Short	1	NA
F160946	Regulus_ignicapilla	Temperate_Resid.Short	1	NA
F160959	Regulus_ignicapilla	Temperate_Resid.Short	1	NA
F160980	Regulus_ignicapilla	Temperate_Resid.Short	1	NA
F171601	Regulus_ignicapilla	Temperate_Resid.Short	1	NA
F127778	Regulus_ignicapilla	Temperate_Resid.Short	1	NA
F127776	Regulus_ignicapilla	Temperate_Resid.Short	1	NA
F160152	Regulus_regulus	Temperate_Resid.Short	1	NA
F160958	Regulus_regulus	Temperate_Resid.Short	1	NA
F160973	Regulus_regulus	Temperate_Resid.Short	1	NA
F160979	Regulus_regulus	Temperate_Resid.Short	1	NA
J89456	Regulus_regulus	Temperate_Resid.Short	1	NA
J89457	Regulus_regulus	Temperate_Resid.Short	1	NA
J89459	Regulus_regulus	Temperate_Resid.Short	1	NA
J89460	Regulus_regulus	Temperate_Resid.Short	1	NA
J89461	Regulus_regulus	Temperate_Resid.Short	1	NA
J89462	Regulus_regulus	Temperate_Resid.Short	1	NA
J89855	Regulus_regulus	Temperate_Resid.Short	1	NA
F160974	Regulus_regulus	Temperate_Resid.Short	1	NA
J89853	Regulus_regulus	Temperate_Resid.Short	1	NA
J89452	Regulus_regulus	Temperate_Resid.Short	1	NA
J89454	Regulus_regulus	Temperate_Resid.Short	1	NA
J89458	Regulus_regulus	Temperate_Resid.Short	1	NA
J89463	Regulus_regulus	Temperate_Resid.Short	1	NA
S726622	Remiz_pendulinus	Temperate_Resid.Short	0.6	NA
TP61403	Saxicola_torquatus	Temperate_Resid.Short	0.8	NA
BJ05262	Saxicola_torquatus	Tropical_Dry	0.8	2280
S599794	Serinus_serinus	Temperate_Resid.Short	0	NA
S679107	Serinus_serinus	Temperate_Resid.Short	0	NA
S679109	Serinus_serinus	Temperate_Resid.Short	0	NA
S679127	Serinus_serinus	Temperate_Resid.Short	0	NA
S704258	Serinus_serinus	Temperate_Resid.Short	0	NA
S704209	Serinus_serinus	Temperate_Resid.Short	0	NA
CAM-14-056	Sheppardia_bocagei	Tropical_Rainy	1	950
CAM-14-069	Sheppardia_bocagei	Tropical_Rainy	1	950
CAM-14-076	Sheppardia_bocagei	Tropical_Rainy	1	950
CAM-14-079	Sheppardia_bocagei	Tropical_Rainy	1	950
CAM-14-080	Sheppardia_bocagei	Tropical_Rainy	1	950
CAM-14-185	Sheppardia_bocagei	Tropical_Rainy	1	1100
CAM-14-004	Sheppardia_bocagei	Tropical_Rainy	1	950
N708636	Sitta_europaea	Temperate_Resid.Short	0.7	NA
N708672	Sitta_europaea	Temperate_Resid.Short	0.7	NA
N717231	Sitta_europaea	Temperate_Resid.Short	0.7	NA
N717258	Sitta_europaea	Temperate_Resid.Short	0.7	NA
N718831	Sitta_europaea	Temperate_Resid.Short	0.7	NA
N718862	Sitta_europaea	Temperate_Resid.Short	0.7	NA
N718880	Sitta_europaea	Temperate_Resid.Short	0.7	NA
N719001	Sitta_europaea	Temperate_Resid.Short	0.7	NA
N724000	Sitta_europaea	Temperate_Resid.Short	0.7	NA
N728954	Sitta_europaea	Temperate_Resid.Short	0.7	NA
N728963	Sitta_europaea	Temperate_Resid.Short	0.7	NA
CAM-14-096	Smithornis_sharpei	Tropical_Rainy	1	1100
L56096	Speirops_melanocephalus	Tropical_Dry	0.5	2280
CAM-14-068	Spermophaga_haematina	Tropical_Rainy	0.2	950
CAM-14-072	Spermophaga_haematina	Tropical_Rainy	0.2	950
BH92058	Spermophaga_haematina	Tropical_Dry	0.2	650
CZ-14-446	Sturnus_vulgaris	Temperate_Resid.Short	0.3	NA
TK18822	Sylvia_atricapilla	Temperate_Resid.Short	0.5	NA
TP61352	Sylvia_atricapilla	Temperate_Resid.Short	0.5	NA
TP61357	Sylvia_atricapilla	Temperate_Resid.Short	0.5	NA
TP61378	Sylvia_atricapilla	Temperate_Resid.Short	0.5	NA
TP79903	Sylvia_atricapilla	Temperate_Resid.Short	0.5	NA
TP79916	Sylvia_atricapilla	Temperate_Resid.Short	0.5	NA
TP79923	Sylvia_atricapilla	Temperate_Resid.Short	0.5	NA
TP79929	Sylvia_atricapilla	Temperate_Resid.Short	0.5	NA
TP79956	Sylvia_atricapilla	Temperate_Resid.Short	0.5	NA
TP79957	Sylvia_atricapilla	Temperate_Resid.Short	0.5	NA
TP79964	Sylvia_atricapilla	Temperate_Resid.Short	0.5	NA
N718835	Sylvia_borin	Temperate_Transaharan	0.5	NA
TP61409	Sylvia_borin	Temperate_Transaharan	0.5	NA
TP61414	Sylvia_borin	Temperate_Transaharan	0.5	NA
TP61416	Sylvia_borin	Temperate_Transaharan	0.5	NA
TP61450	Sylvia_borin	Temperate_Transaharan	0.5	NA
TP61467	Sylvia_borin	Temperate_Transaharan	0.5	NA
BJ05291	Sylvia_borin	Temperate_in_tropic	0.5	2280
BJ05283	Sylvia_borin	Temperate_in_tropic	0.5	2280
S673731	Sylvia_communis	Temperate_Transaharan	0.6	NA
TP61363	Sylvia_communis	Temperate_Transaharan	0.6	NA
TP61468	Sylvia_communis	Temperate_Transaharan	0.6	NA
TR03044	Sylvia_communis	Temperate_Transaharan	0.6	NA
S677634	Sylvia_curruca	Temperate_Transaharan	0.6	NA
TP61418	Sylvia_curruca	Temperate_Transaharan	0.6	NA
TP63297	Sylvia_curruca	Temperate_Transaharan	0.6	NA
TP79920	Sylvia_curruca	Temperate_Transaharan	0.6	NA
TP79921	Sylvia_curruca	Temperate_Transaharan	0.6	NA
TP79938	Sylvia_curruca	Temperate_Transaharan	0.6	NA
TP79976	Sylvia_curruca	Temperate_Transaharan	0.6	NA
TP90675	Sylvia_curruca	Temperate_Transaharan	0.6	NA
TR03045	Sylvia_curruca	Temperate_Transaharan	0.6	NA
TR03055	Sylvia_curruca	Temperate_Transaharan	0.6	NA
L56156	Terpsiphone_rufiventer	Tropical_Dry	1	650
L56157	Terpsiphone_rufiventer	Tropical_Dry	1	650
J89032	Troglodytes_troglodytes	Temperate_Resid.Short	0.8	NA
S679129	Troglodytes_troglodytes	Temperate_Resid.Short	0.8	NA
CAM-14-037	Trochocercus_nitens	Tropical_Rainy	1	950
L56143	Trochocercus_nitens	Tropical_Dry	1	650
L56144	Trochocercus_nitens	Tropical_Dry	1	650
L56146	Trochocercus_nitens	Tropical_Dry	1	650
K513024	Turdus_merula	Temperate_Resid.Short	0.6	NA
K522014	Turdus_merula	Temperate_Resid.Short	0.6	NA
K522030	Turdus_merula	Temperate_Resid.Short	0.6	NA
K522604	Turdus_merula	Temperate_Resid.Short	0.6	NA
K522608	Turdus_merula	Temperate_Resid.Short	0.6	NA
K522609	Turdus_merula	Temperate_Resid.Short	0.6	NA
K522612	Turdus_merula	Temperate_Resid.Short	0.6	NA
K522613	Turdus_merula	Temperate_Resid.Short	0.6	NA
K509016	Turdus_merula	Temperate_Resid.Short	0.6	NA
K522018	Turdus_merula	Temperate_Resid.Short	0.6	NA
K522029	Turdus_merula	Temperate_Resid.Short	0.6	NA
K522053	Turdus_merula	Temperate_Resid.Short	0.6	NA
4A70351	Turdus_pelios	Tropical_Dry	0.5	2280
4A70352	Turdus_pelios	Tropical_Dry	0.5	2280
4A70354	Turdus_pelios	Tropical_Dry	0.5	2280
4A70355	Turdus_pelios	Tropical_Dry	0.5	2280
4A70356	Turdus_pelios	Tropical_Dry	0.5	2280
4A70357	Turdus_pelios	Tropical_Dry	0.5	2280
4A70358	Turdus_pelios	Tropical_Dry	0.5	2280
4A70361	Turdus_pelios	Tropical_Dry	0.5	650
4A70353	Turdus_pelios	Tropical_Dry	0.5	2280
K522010	Turdus_philomelos	Temperate_Resid.Short	0.4	NA
K522015	Turdus_philomelos	Temperate_Resid.Short	0.4	NA
K522020	Turdus_philomelos	Temperate_Resid.Short	0.4	NA
K522028	Turdus_philomelos	Temperate_Resid.Short	0.4	NA
K522034	Turdus_philomelos	Temperate_Resid.Short	0.4	NA
K522047	Turdus_philomelos	Temperate_Resid.Short	0.4	NA
K522049	Turdus_philomelos	Temperate_Resid.Short	0.4	NA
K522051	Turdus_philomelos	Temperate_Resid.Short	0.4	NA
K522052	Turdus_philomelos	Temperate_Resid.Short	0.4	NA
K522054	Turdus_philomelos	Temperate_Resid.Short	0.4	NA
K522031	Turdus_viscivorus	Temperate_Resid.Short	0.4	NA
CAM-14-131	Urolais_epichlorus	Tropical_Rainy	0.8	1100
CAM-14-140	Urolais_epichlorus	Tropical_Rainy	0.8	1100
CAM-14-178	Urolais_epichlorus	Tropical_Rainy	0.8	1100
CAM-14-191	Urolais_epichlorus	Tropical_Rainy	0.8	1100
CAM-14-199	Urolais_epichlorus	Tropical_Rainy	0.8	1100
CAM-14-200	Urolais_epichlorus	Tropical_Rainy	0.8	1100

## Sheet: Table S2
Supplementary Table 2: Results of mixed model testing the effect of group identity (i.e. tropical passerines collected during dry or rainy season and trans-Saharan migrants or residents/short-distance migrants collected in temperate zone) and diet on alpha diversity. Significance testing is based on Type II sum of squares. Three alpha diversity measures (Shannon diversity, Number of observed OTUs…
Response	Predictor	Df	χ2	P value
Shannon	group identity	3	7.4465	0.0589
	diet	1	2.6436	0.104
Observed	group identity	3	11.955	0.0075
	diet	1	5.7445	0.0165
Phylog. div	group identity	3	14.7107	0.0021
	diet	1	6.3072	0.012

## Sheet: Table S3
Supplementary Table 3: Effect of phylogeny and host species identity on alpha diversity. For each of the alpha diversity measures, the most complex model version (including species identity and phylogenetic correlation) were compared with simplified model versions. AIC values and corresponding model weights are shown.
	Phylogeny + Species		Species		No random
Response	AIC	weights	AIC	weights	AIC	weights
Shannon	1491.22	0.9926	1501	0.0074	1522.3	0
Observed	2249.18	0.9349	2254.51	0.0651	2283.24	0
Phylog. Div.	1006.68	0.949	1012.52	0.051	1040.98	0

## Sheet: Table S4
Supplementary Table 4: Relative effect of altitude and season on GM alpha diversity and composition (i.e. scores for the first two PCoA axes) in a subset of tropical passerines. AIC for GLMMs containing either the altitude or the season as a predictor was calculated and the two models were compared based on the corresponding AIC weights.
	Elevation		Season
Response variable	AIC	AIC weight	AIC	AIC weight
Bray-Curtis axis 1	-339.413	0.0005	-354.518	0.9995
Bray-Curtis axis 2	-244.629	0.2537	-246.786	0.7463
Jaccard axis 1	-424.165	0	-462.945	1
Jaccard axis 2	-357.469	0.0925	-362.036	0.9075
Shannon	502.458	0.4964	502.43	0.5036
Observed	773.967	0.4515	773.577	0.5485
Phylogenetic div.	363.015	0.3572	361.84	0.6428

## Sheet: Table S5
Supplementary Table 5: Mixed model results testing the effect of group identity (i.e. tropical passerines collected during dry or rainy season and trans-Saharan migrants or residents/short-distance migrants collected in temperate zone) and diet on GM composition (i.e. PCoA scores for first two ordination axes). PCoA was conducted for Jaccard and Bray-Curtis dissimilarities. Significance testing i…
Response	Predictor	Df	χ2	P value
Bray-Curtis axis 1	group identity	3	102.374	0
	diet	1	4.9594	0.0259
Jaccard axis 1	group identity	3	170.184	0
	diet	1	11.2011	0.0008
Bray-Curtis axis 2	group identity	3	8.449	0.0376
	diet	1	5.5525	0.0185
Jaccard axis 2	group identity	3	58.8723	0
	diet	1	0.0029	0.9569

## Sheet: Table S6
Supplementary Table 6: Taxonomic composition of passerines GM and its variation among group identities (i.e. tropical passerines collected during dry or rainy season and trans-Saharan migrants or residents/short distance migrants collected in temperate zone).

## Sheet: Table S6 (Phylum)
Kingdom	Phylum	MEAN.all	SD.all	Temperate_Resid.Short.MEAN	Temperate_Resid.Short.SD	Temperate_Transaharan.MEAN	Temperate_Transaharan.SD	Tropical_Dry.MEAN	Tropical_Dry.SD	Tropical_Rainy.MEAN	Tropical_Rainy.SD
Archaea	Euryarchaeota	3.75158e-05	0.000755093	0	0	0	0	0	0	0.000233517	0.00187975
Archaea	Thermoplasmatota	6.58477e-06	0.000162632	0	0	0	0	0	0	4.09868e-05	0.000405749
Archaea	Halobacterota	1.89057e-05	0.000466935	0	0	0	0	0	0	0.000117678	0.00116495
Bacteria	Proteobacteria	0.445824	0.325756	0.415555	0.32994	0.516168	0.329436	0.496325	0.326534	0.36383	0.279937
Bacteria	Campilobacterota	0.0200448	0.0944629	0.0269503	0.107346	0.00653946	0.0680727	0.0327077	0.117915	0.00850573	0.0517574
Bacteria	Bacteroidota	0.0154894	0.0504755	0.013196	0.0491688	0.0126038	0.0437722	0.012959	0.0341533	0.0286247	0.0723124
Bacteria	Spirochaetota	0.00277893	0.0254031	0.00139172	0.0119499	0.00843405	0.0485475	0.000656907	0.00554935	0.000193334	0.00191391
Bacteria	Firmicutes	0.357558	0.330671	0.323179	0.336181	0.349962	0.325135	0.324345	0.32647	0.495446	0.296481
Bacteria	Fusobacteriota	0.001636	0.0115495	0.00126586	0.0117868	0.00186732	0.0134506	0.00165851	0.0107929	0.00223275	0.00827883
Bacteria	Cyanobacteria	0.00359293	0.0246743	0.00493772	0.0318036	0.00389577	0.0243396	0.00297776	0.0146968	0.00028057	0.00163344
Bacteria	Dependentiae	2.30632e-05	0.000358661	3.11313e-05	0.000499073	0	0	5.67081e-05	0.000367409	0	0
Bacteria	Patescibacteria	0.00779368	0.031158	0.00770182	0.0309734	0.00663007	0.0290047	0.00267876	0.00956829	0.0153765	0.0458177
Bacteria	Myxococcota	0.00114131	0.0109418	0.00191969	0.0164912	0.000297052	0.00175021	0.00117528	0.00442979	0.000337936	0.00211737
Bacteria	FW113	1.4693e-06	3.6289e-05	0	0	0	0	0	0	9.14563e-06	9.05371e-05
Bacteria	Rs-K70 termite group	0.000810421	0.00633052	0.000978785	0.00637687	4.98661e-05	0.000478486	0.000336552	0.00186466	0.00203487	0.0117227
Bacteria	Desulfobacterota	0.00360139	0.0317499	0.00425975	0.0460767	0.00172107	0.0121549	0.00280407	0.0125427	0.00558507	0.0178538
Bacteria	Fibrobacterota	2.54312e-05	0.000469968	1.9676e-05	0.00031543	0	0	9.77222e-05	0.00101085	0	0
Bacteria	Gemmatimonadota	5.57883e-05	0.000971478	0.000113339	0.00148061	0	0	4.58203e-05	0.000335375	0	0
Bacteria	Deinococcota	0.000241859	0.00180189	8.62633e-05	0.000906185	9.40294e-05	0.000861059	0.000357311	0.00218616	0.000747097	0.00339131
Bacteria	Elusimicrobiota	5.9492e-07	1.46934e-05	0	0	0	0	0	0	3.70307e-06	3.66586e-05
Bacteria	Abditibacteriota	0.000153286	0.002799	5.60859e-07	8.99125e-06	0.000561253	0.00561391	9.62147e-05	0.000995252	0	0
Bacteria	Synergistota	0.000523812	0.00527363	3.71265e-05	0.00042302	0.000572031	0.00471776	0.000972419	0.009747	0.00123749	0.00593462
Bacteria	Chloroflexi	0.00194358	0.0108985	0.00105369	0.00395525	0.000348067	0.00380013	0.00501281	0.0166071	0.00333572	0.0190481
Bacteria	Armatimonadota	3.35844e-05	0.000632437	1.21809e-05	0.000195274	1.48833e-05	0.000181063	0.000141619	0.00146492	0	0
Bacteria	Actinobacteriota	0.0924469	0.159116	0.125607	0.192583	0.058023	0.128187	0.103039	0.14705	0.0459099	0.0742029
Bacteria	Nitrospirota	5.62247e-05	0.00124361	2.77116e-06	4.4425e-05	0	0	2.75932e-05	0.000214042	0.000312576	0.00309434
Bacteria	Acidobacteriota	0.00135588	0.00965777	0.0011308	0.00756427	6.16258e-05	0.000657571	0.00152019	0.00781091	0.00372136	0.0189444
Bacteria	WPS-2	0.000160659	0.00194251	0.000372314	0.00297957	0	0	0	0	2.36467e-05	0.00023409
Bacteria	Methylomirabilota	4.69773e-05	0.00116025	0	0	0	0	0	0	0.000292409	0.00289471
Bacteria	Planctomycetota	0.00286785	0.0179776	0.00244087	0.0203339	0.000209079	0.00129258	0.00499171	0.0153251	0.00568396	0.0255825
Bacteria	Deferribacterota	6.37871e-05	0.000912462	0	0	2.85911e-05	0.000347825	7.98344e-05	0.000512707	0.000266698	0.00216844
Bacteria	Verrucomicrobiota	0.0396216	0.152251	0.0676619	0.201487	0.031915	0.143426	0.00493693	0.0247257	0.0155961	0.049644
Bacteria	Bdellovibrionota	4.38756e-05	0.000590585	9.42755e-05	0.000901935	3.9248e-06	4.77472e-05	0	0	1.99432e-05	0.00016606

## Sheet: Table S6 (Class)
Kingdom	Phylum	Class	MEAN.all	SD.all	Temperate_Resid.Short.MEAN	Temperate_Resid.Short.SD	Temperate_Transaharan.MEAN	Temperate_Transaharan.SD	Tropical_Dry.MEAN	Tropical_Dry.SD	Tropical_Rainy.MEAN	Tropical_Rainy.SD
Archaea	Euryarchaeota	Methanobacteria	3.75158e-05	0.000755093	0	0	0	0	0	0	0.000233517	0.00187975
Archaea	Thermoplasmatota	Thermoplasmata	6.58477e-06	0.000162632	0	0	0	0	0	0	4.09868e-05	0.000405749
Archaea	Halobacterota	Methanosarcinia	1.89057e-05	0.000466935	0	0	0	0	0	0	0.000117678	0.00116495
Bacteria	Proteobacteria	Gammaproteobacteria	0.350897	0.322552	0.317123	0.316759	0.435426	0.346643	0.363461	0.319289	0.298095	0.27924
Bacteria	Proteobacteria	Alphaproteobacteria	0.0948603	0.165949	0.0983117	0.16627	0.0806924	0.144208	0.132842	0.214009	0.0657353	0.12485
Bacteria	Proteobacteria	NA	6.68243e-05	0.00126847	0.000121027	0.00189775	4.97141e-05	0.000604798	2.15064e-05	0.000159196	0	0
Bacteria	Campilobacterota	Campylobacteria	0.0200448	0.0944629	0.0269503	0.107346	0.00653946	0.0680727	0.0327077	0.117915	0.00850573	0.0517574
Bacteria	Bacteroidota	Bacteroidia	0.0154894	0.0504755	0.013196	0.0491688	0.0126038	0.0437722	0.012959	0.0341533	0.0286247	0.0723124
Bacteria	Patescibacteria	Dojkabacteria	3.88396e-06	8.57623e-05	8.1776e-06	0.000131097	0	0	2.50066e-06	2.5867e-05	0	0
Bacteria	Patescibacteria	Microgenomatia	7.1076e-06	0.000150157	0	0	0	0	6.45606e-06	6.6782e-05	3.71922e-05	0.000368184
Bacteria	Spirochaetota	Brachyspirae	0.00233324	0.0250835	0.00103755	0.0115745	0.00781502	0.0482962	0	0	0	0
Bacteria	Spirochaetota	Spirochaetia	0.000445695	0.00393589	0.000354172	0.0030934	0.000619025	0.00477184	0.000656907	0.00554935	0.000193334	0.00191391
Bacteria	Firmicutes	Bacilli	0.271172	0.304613	0.222107	0.29064	0.268396	0.295089	0.288533	0.321635	0.385083	0.307871
Bacteria	Fusobacteriota	Fusobacteriia	0.001636	0.0115495	0.00126586	0.0117868	0.00186732	0.0134506	0.00165851	0.0107929	0.00223275	0.00827883
Bacteria	Cyanobacteria	Cyanobacteriia	0.00351311	0.0246577	0.00488029	0.0318058	0.00371517	0.0242766	0.00297776	0.0146968	0.0002071	0.00137275
Bacteria	Patescibacteria	CPR2	1.3418e-06	3.314e-05	3.18482e-06	5.10565e-05	0	0	0	0	0	0
Bacteria	Dependentiae	Babeliae	2.30632e-05	0.000358661	3.11313e-05	0.000499073	0	0	5.67081e-05	0.000367409	0	0
Bacteria	Patescibacteria	Gracilibacteria	5.89279e-05	0.000769326	9.041e-05	0.00111053	0	0	0	0	0.0001297	0.000666527
Bacteria	Patescibacteria	Parcubacteria	0.000848304	0.0107299	0.000859792	0.00716663	0.00189845	0.0195946	0	0	0.000158448	0.00156856
Bacteria	Patescibacteria	Berkelbacteria	8.7564e-07	2.16267e-05	2.07837e-06	3.33188e-05	0	0	0	0	0	0
Bacteria	Patescibacteria	Saccharimonadia	0.00687324	0.0281992	0.00673818	0.0275438	0.00473161	0.0216259	0.0026698	0.00953183	0.0150512	0.0456959
Bacteria	Desulfobacterota	Desulfuromonadia	5.89134e-06	0.000145505	1.39833e-05	0.00022417	0	0	0	0	0	0
Bacteria	Desulfobacterota	NA	9.68137e-06	0.000182965	0	0	0	0	3.90537e-05	0.000403975	1.76213e-05	0.000174442
Bacteria	Myxococcota	bacteriap25	8.11951e-06	0.0001552	0	0	0	0	4.62888e-05	0.000369598	0	0
Bacteria	Acidobacteriota	Holophagae	4.23652e-05	0.000752813	3.01746e-05	0.000483736	0	0	1.13779e-05	0.000117694	0.000172147	0.00170417
Bacteria	Myxococcota	Myxococcia	0.000356059	0.00214304	0.000684785	0.00288587	0.000122523	0.00118451	2.16213e-05	0.000223652	0.000211833	0.00203948
Bacteria	Myxococcota	Polyangia	0.000777127	0.0107437	0.0012349	0.0162776	0.000174529	0.00130509	0.00110737	0.0043655	0.000126103	0.000591869
Bacteria	Desulfobacterota	Desulfobulbia	2.43322e-05	0.000254637	6.22758e-06	9.98357e-05	0	0	2.19506e-05	0.000227059	0.000111158	0.000561292
Bacteria	FW113	NA	1.4693e-06	3.6289e-05	0	0	0	0	0	0	9.14563e-06	9.05371e-05
Bacteria	Rs-K70 termite group	NA	0.000810421	0.00633052	0.000978785	0.00637687	4.98661e-05	0.000478486	0.000336552	0.00186466	0.00203487	0.0117227
Bacteria	Desulfobacterota	Desulfobacteria	0.000146133	0.00219889	0	0	0	0	9.29673e-05	0.000961661	0.000808101	0.00536759
Bacteria	Desulfobacterota	Desulfovibrionia	0.00341535	0.0314988	0.00423954	0.0460779	0.00172107	0.0121549	0.0026501	0.0122666	0.00464819	0.0151356
Bacteria	Fibrobacterota	Fibrobacteria	2.54312e-05	0.000469968	1.9676e-05	0.00031543	0	0	9.77222e-05	0.00101085	0	0
Bacteria	Verrucomicrobiota	Verrucomicrobiae	0.00222066	0.010011	0.00219637	0.00983008	0.000485608	0.00319629	0.00192995	0.00911049	0.00522203	0.0159442
Bacteria	Gemmatimonadota	Gemmatimonadetes	5.57883e-05	0.000971478	0.000113339	0.00148061	0	0	4.58203e-05	0.000335375	0	0
Bacteria	Armatimonadota	Chthonomonadetes	0	0	0	0	0	0	0	0	0	0
Bacteria	Deinococcota	Deinococci	0.000241859	0.00180189	8.62633e-05	0.000906185	9.40294e-05	0.000861059	0.000357311	0.00218616	0.000747097	0.00339131
Bacteria	Cyanobacteria	Sericytochromatia	4.15698e-05	0.0010267	0	0	0.000171335	0.00208438	0	0	0	0
Bacteria	Cyanobacteria	Vampirivibrionia	3.82468e-05	0.000482832	5.74305e-05	0.000649799	9.2619e-06	0.000112676	0	0	7.34706e-05	0.000570023
Bacteria	Firmicutes	Incertae Sedis	8.53529e-06	0.000210806	2.02589e-05	0.000324774	0	0	0	0	0	0
Bacteria	Verrucomicrobiota	Lentisphaeria	7.44818e-07	1.83956e-05	0	0	0	0	0	0	4.63611e-06	4.58952e-05
Bacteria	Firmicutes	Desulfitobacteriia	9.31639e-05	0.00144649	0.000180013	0.00220711	2.8055e-05	0.000251284	2.64878e-05	0.000273992	3.65325e-05	0.000260333
Bacteria	Firmicutes	Negativicutes	0.00148733	0.00670992	0.00129296	0.00643693	0.000553205	0.0037308	0.00133753	0.00448854	0.00357135	0.0111519
Bacteria	Firmicutes	Clostridia	0.0847113	0.209618	0.0995233	0.235632	0.0809812	0.219906	0.0344483	0.110034	0.10638	0.19737
Bacteria	Firmicutes	Limnochordia	2.2002e-05	0.000434671	5.01066e-05	0.00066854	3.67462e-06	4.47036e-05	0	0	0	0
Bacteria	Firmicutes	NA	6.28222e-05	0.00149089	5.94735e-06	9.53432e-05	0	0	0	0	0.000375439	0.00371666
Bacteria	Chloroflexi	AD3	0.000200619	0.00273311	0	0	0	0	9.56539e-05	0.000580005	0.00114431	0.00674174
Bacteria	Elusimicrobiota	Elusimicrobia	5.9492e-07	1.46934e-05	0	0	0	0	0	0	3.70307e-06	3.66586e-05
Bacteria	Abditibacteriota	Abditibacteria	0.000153286	0.002799	5.60859e-07	8.99125e-06	0.000561253	0.00561391	9.62147e-05	0.000995252	0	0
Bacteria	Acidobacteriota	Blastocatellia	0.000262009	0.00259319	0.000257915	0.00310667	8.13389e-06	9.8953e-05	0.000329499	0.00140722	0.00058246	0.00378972
Bacteria	Synergistota	Synergistia	0.000523812	0.00527363	3.71265e-05	0.00042302	0.000572031	0.00471776	0.000972419	0.009747	0.00123749	0.00593462
Bacteria	Chloroflexi	Anaerolineae	3.40657e-05	0.000417323	2.16025e-05	0.000245926	0	0	0.00013376	0.000913288	9.3463e-06	9.25236e-05
Bacteria	Chloroflexi	Gitt-GS-136	0.000120707	0.00174095	7.05437e-05	0.000863324	0.000265916	0.003235	0.000150897	0.00102489	0	0
Bacteria	Chloroflexi	KD4-96	0.000611875	0.00363548	0.0006356	0.00332265	4.44235e-05	0.000540436	0.00142218	0.00622973	0.0005219	0.00312484
Bacteria	Chloroflexi	OLB14	8.81594e-06	0.000217738	2.0925e-05	0.000335453	0	0	0	0	0	0
Bacteria	Chloroflexi	JG30-KF-CM66	1.21677e-05	0.000240865	0	0	0	0	6.93673e-05	0.000573858	0	0
Bacteria	Chloroflexi	TK10	0.000205728	0.00508111	0	0	0	0	0	0	0.00128055	0.0126768
Bacteria	Chloroflexi	Ktedonobacteria	0.000104126	0.00145826	0	0	0	0	0.000359788	0.00249874	0.0002553	0.00252734
Bacteria	Chloroflexi	Chloroflexia	0.000645476	0.00633434	0.00030502	0.00198653	3.77275e-05	0.000458975	0.00278116	0.0146269	0.00012431	0.00109799
Bacteria	Armatimonadota	Fimbriimonadia	1.63281e-05	0.000242788	1.21809e-05	0.000195274	1.48833e-05	0.000181063	4.32425e-05	0.000447304	0	0
Bacteria	Armatimonadota	Armatimonadia	1.72563e-05	0.000426198	0	0	0	0	9.83768e-05	0.00101762	0	0
Bacteria	Actinobacteriota	Thermoleophilia	0.00177819	0.0082969	0.00192416	0.00717281	0.00013793	0.00107308	0.0045491	0.0157449	0.000847165	0.00320198
Bacteria	Actinobacteriota	Rubrobacteria	2.2541e-06	5.56721e-05	0	0	9.29054e-06	0.000113024	0	0	0	0
Bacteria	Actinobacteriota	MB-A2-108	9.19549e-05	0.00150817	0.000170662	0.00222846	0	0	0.000114321	0.00101958	0	0
Bacteria	Actinobacteriota	Coriobacteriia	0.00265173	0.020512	0.00261381	0.0251937	0.000698951	0.00701645	0.00158412	0.0131147	0.00686595	0.0260545
Bacteria	Actinobacteriota	Acidimicrobiia	0.00259013	0.00971726	0.00339907	0.0116122	0.000433717	0.00210226	0.00422291	0.0131508	0.0019426	0.00539247
Bacteria	Actinobacteriota	Actinobacteria	0.0853282	0.154185	0.117499	0.188628	0.0567431	0.127028	0.0925429	0.135629	0.0362542	0.0656944
Bacteria	Actinobacteriota	NA	4.47373e-06	0.000110493	0	0	0	0	2.55045e-05	0.00026382	0	0
Bacteria	Nitrospirota	Nitrospiria	5.62247e-05	0.00124361	2.77116e-06	4.4425e-05	0	0	2.75932e-05	0.000214042	0.000312576	0.00309434
Bacteria	Acidobacteriota	Acidobacteriae	0.000617434	0.00682075	0.000543106	0.00517385	5.34919e-05	0.000650757	0.000553252	0.00422271	0.0017341	0.0141261
Bacteria	Acidobacteriota	Thermoanaerobaculia	2.47422e-06	6.11086e-05	5.87265e-06	9.41458e-05	0	0	0	0	0	0
Bacteria	Acidobacteriota	Vicinamibacteria	0.00041828	0.00385941	0.00029373	0.00287744	0	0	0.000550112	0.00434863	0.00123266	0.00707123
Bacteria	Acidobacteriota	Subgroup 25	1.33224e-05	0.000227799	0	0	0	0	7.59501e-05	0.000541604	0	0
Bacteria	WPS-2	NA	0.000160659	0.00194251	0.000372314	0.00297957	0	0	0	0	2.36467e-05	0.00023409
Bacteria	Methylomirabilota	Methylomirabilia	4.69773e-05	0.00116025	0	0	0	0	0	0	0.000292409	0.00289471
Bacteria	Planctomycetota	Planctomycetes	0.00174278	0.0119827	0.00132724	0.0111476	8.56175e-05	0.000692181	0.00369518	0.0121093	0.00320345	0.0200385
Bacteria	Planctomycetota	vadinHA49	0.00025686	0.00409911	0	0	0	0	0.000308092	0.00224491	0.00126244	0.00993409
Bacteria	Planctomycetota	Phycisphaerae	0.000868211	0.0117384	0.00111363	0.0160946	0.000123461	0.00110133	0.000988437	0.00947444	0.00121807	0.00896576
Bacteria	Deferribacterota	Deferribacteres	6.37871e-05	0.000912462	0	0	2.85911e-05	0.000347825	7.98344e-05	0.000512707	0.000266698	0.00216844
Bacteria	Verrucomicrobiota	Chlamydiae	0.0374002	0.152403	0.0654655	0.201879	0.0314293	0.143454	0.00300698	0.0232333	0.0103695	0.0479968
Bacteria	Bdellovibrionota	Oligoflexia	2.60757e-05	0.000519747	5.56224e-05	0.000794358	0	0	0	0	1.6441e-05	0.000162758
Bacteria	Bdellovibrionota	Bdellovibrionia	1.77999e-05	0.000282106	3.86531e-05	0.000432203	3.9248e-06	4.77472e-05	0	0	3.50214e-06	3.46695e-05

## Sheet: Table S6 (Order)
Kingdom	Phylum	Class	Order	MEAN.all	SD.all	Temperate_Resid.Short.MEAN	Temperate_Resid.Short.SD	Temperate_Transaharan.MEAN	Temperate_Transaharan.SD	Tropical_Dry.MEAN	Tropical_Dry.SD	Tropical_Rainy.MEAN	Tropical_Rainy.SD
Archaea	Euryarchaeota	Methanobacteria	Methanobacteriales	3.75158e-05	0.000755093	0	0	0	0	0	0	0.000233517	0.00187975
Archaea	Thermoplasmatota	Thermoplasmata	Methanomassiliicoccales	6.58477e-06	0.000162632	0	0	0	0	0	0	4.09868e-05	0.000405749
Archaea	Halobacterota	Methanosarcinia	Methanosarciniales	1.89057e-05	0.000466935	0	0	0	0	0	0	0.000117678	0.00116495
Bacteria	Proteobacteria	Gammaproteobacteria	Enterobacterales	0.216823	0.278468	0.177076	0.258593	0.289057	0.314533	0.231111	0.292476	0.196368	0.232742
Bacteria	Proteobacteria	Gammaproteobacteria	Alteromonadales	6.924e-05	0.00129533	0.000164344	0.00199395	0	0	0	0	0	0
Bacteria	Proteobacteria	Gammaproteobacteria	Aeromonadales	0.0101738	0.0610451	0.00675561	0.0503778	0.0198341	0.0883763	0.00713137	0.0463413	0.00787074	0.0482313
Bacteria	Proteobacteria	Gammaproteobacteria	NA	0.00130973	0.0120172	0.000806977	0.00756726	0.00102344	0.00770255	0.00346351	0.0241542	0.000708962	0.00466857
Bacteria	Proteobacteria	Gammaproteobacteria	Oceanospirillales	0.00153533	0.0137365	0.00152599	0.0125432	0.00124402	0.0116887	0.00336689	0.0225602	0	0
Bacteria	Proteobacteria	Gammaproteobacteria	Cellvibrionales	0.000336166	0.00709857	7.65687e-05	0.00088972	0.00117871	0.0143396	0.000102183	0.00105699	0	0
Bacteria	Proteobacteria	Gammaproteobacteria	Chromatiales	3.13185e-05	0.00077351	7.43358e-05	0.00119169	0	0	0	0	0	0
Bacteria	Proteobacteria	Gammaproteobacteria	Francisellales	3.01385e-06	7.44365e-05	0	0	1.24219e-05	0.000151119	0	0	0	0
Bacteria	Proteobacteria	Gammaproteobacteria	Cardiobacteriales	0.00151954	0.0132771	0.00171666	0.0168901	0.00259833	0.0147601	8.09639e-06	8.37497e-05	0.00102365	0.00436522
Bacteria	Proteobacteria	Gammaproteobacteria	Salinisphaerales	0	0	0	0	0	0	0	0	0	0
Bacteria	Proteobacteria	Alphaproteobacteria	Rickettsiales	0.0261977	0.0940409	0.0332443	0.10965	0.0220493	0.0710833	0.0254821	0.0986	0.0147649	0.0722559
Bacteria	Proteobacteria	Alphaproteobacteria	Tistrellales	1.5551e-05	0.000266135	0	0	0	0	3.13804e-05	0.00023024	6.25347e-05	0.000619062
Bacteria	Proteobacteria	Alphaproteobacteria	Paracaedibacterales	1.77533e-05	0.000358716	4.21383e-05	0.00055234	0	0	0	0	0	0
Bacteria	Proteobacteria	Alphaproteobacteria	Acetobacterales	0.00469617	0.0363169	0.00295662	0.0269005	0.00336293	0.0157604	0.0101069	0.0625746	0.00536393	0.0408907
Bacteria	Proteobacteria	Alphaproteobacteria	Defluviicoccales	0.000258942	0.00517078	0.000584804	0.00795479	5.17587e-05	0.000495242	0	0	0	0
Bacteria	Proteobacteria	Alphaproteobacteria	Azospirillales	4.343e-05	0.000451038	6.87516e-05	0.000600246	2.12732e-05	0.0002588	4.21253e-05	0.000435747	1.19114e-05	0.000117917
Bacteria	Proteobacteria	Alphaproteobacteria	Elsterales	2.02217e-05	0.000406196	4.00409e-06	6.41904e-05	0	0	0	0	0.00011537	0.00100703
Bacteria	Proteobacteria	Alphaproteobacteria	Rhodospirillales	0.000536448	0.00415919	0.000257286	0.00248926	0.000232818	0.00218097	0.00103651	0.00769798	0.0011811	0.00438706
Bacteria	Proteobacteria	Alphaproteobacteria	NA	3.988e-05	0.000570342	6.48489e-05	0.000770174	0	0	6.28817e-05	0.000650453	9.51327e-06	9.41766e-05
Bacteria	Proteobacteria	Alphaproteobacteria	Dongiales	2.95891e-05	0.000351243	0	0	0	0	0.00013935	0.000775429	3.203e-05	0.000317081
Bacteria	Proteobacteria	Alphaproteobacteria	Reyranellales	0.00127732	0.0161615	5.84404e-05	0.000524837	0.000135583	0.00164944	0.00446196	0.0359239	0.00272094	0.0143367
Bacteria	Proteobacteria	Alphaproteobacteria	Micropepsales	2.18804e-06	5.40407e-05	0	0	0	0	0	0	1.36195e-05	0.000134826
Bacteria	Proteobacteria	NA	NA	6.68243e-05	0.00126847	0.000121027	0.00189775	4.97141e-05	0.000604798	2.15064e-05	0.000159196	0	0
Bacteria	Proteobacteria	Alphaproteobacteria	Rhizobiales	0.05306	0.12312	0.0498217	0.118336	0.0451315	0.111968	0.0866736	0.17128	0.0368255	0.0742852
Bacteria	Proteobacteria	Alphaproteobacteria	Rhodobacterales	0.00272717	0.014949	0.00353875	0.0151926	0.00173571	0.00999692	0.00117223	0.00706166	0.00379392	0.0241012
Bacteria	Proteobacteria	Alphaproteobacteria	Sphingomonadales	0.00531981	0.0314063	0.00658516	0.0324608	0.0075775	0.0450332	0.00329042	0.0151785	0.000807665	0.00703952
Bacteria	Proteobacteria	Alphaproteobacteria	Caulobacterales	0.000529868	0.00289733	0.000891093	0.00389919	0.000390944	0.00249832	0.000310091	0.00147898	3.23397e-05	0.00022524
Bacteria	Proteobacteria	Alphaproteobacteria	Micavibrionales	8.22939e-05	0.00194989	0.000187226	0.00300147	0	0	1.94591e-05	0.000201287	0	0
Bacteria	Proteobacteria	Alphaproteobacteria	Holosporales	5.86979e-06	9.14447e-05	6.61486e-06	0.000106044	3.12958e-06	3.80729e-05	1.32465e-05	0.000137023	0	0
Bacteria	Proteobacteria	Alphaproteobacteria	Caedibacterales	0	0	0	0	0	0	0	0	0	0
Bacteria	Campilobacterota	Campylobacteria	Campylobacterales	0.0200448	0.0944629	0.0269503	0.107346	0.00653946	0.0680727	0.0327077	0.117915	0.00850573	0.0517574
Bacteria	Bacteroidota	Bacteroidia	Chitinophagales	0.000793377	0.00608079	0.00104461	0.00745585	0.00047261	0.00306435	0.000550036	0.00289213	0.000884636	0.00785292
Bacteria	Bacteroidota	Bacteroidia	NA	2.11032e-06	5.2121e-05	0	0	0	0	0	0	1.31356e-05	0.000130036
Bacteria	Bacteroidota	Bacteroidia	Bacteroidales	0.0076854	0.0368247	0.00398358	0.0313235	0.00361208	0.0146472	0.00792382	0.0308388	0.0232845	0.0652105
Bacteria	Bacteroidota	Bacteroidia	Flavobacteriales	0.00404723	0.0237747	0.00458772	0.0237351	0.0040936	0.0247765	0.00262614	0.0100545	0.00411138	0.0319087
Bacteria	Bacteroidota	Bacteroidia	Sphingobacteriales	0.00159338	0.0134757	0.00143739	0.0080187	0.00361935	0.0248901	0.000607209	0.00444857	1.95286e-05	0.000151259
Bacteria	Bacteroidota	Bacteroidia	Cytophagales	0.00136795	0.0156117	0.00214268	0.0229713	0.000806154	0.00599057	0.00125183	0.00807953	0.0003115	0.00293626
Bacteria	Patescibacteria	Dojkabacteria	NA	3.88396e-06	8.57623e-05	8.1776e-06	0.000131097	0	0	2.50066e-06	2.5867e-05	0	0
Bacteria	Patescibacteria	Microgenomatia	Candidatus Pacebacteria	7.1076e-06	0.000150157	0	0	0	0	6.45606e-06	6.6782e-05	3.71922e-05	0.000368184
Bacteria	Spirochaetota	Brachyspirae	Brachyspirales	0.00233324	0.0250835	0.00103755	0.0115745	0.00781502	0.0482962	0	0	0	0
Bacteria	Spirochaetota	Spirochaetia	Spirochaetales	0.000445695	0.00393589	0.000354172	0.0030934	0.000619025	0.00477184	0.000656907	0.00554935	0.000193334	0.00191391
Bacteria	Firmicutes	Bacilli	Mycoplasmatales	0.0830124	0.208753	0.104111	0.234152	0.109346	0.240066	0.0324491	0.123262	0.0431206	0.135246
Bacteria	Fusobacteriota	Fusobacteriia	Fusobacteriales	0.001636	0.0115495	0.00126586	0.0117868	0.00186732	0.0134506	0.00165851	0.0107929	0.00223275	0.00827883
Bacteria	Cyanobacteria	Cyanobacteriia	NA	3.64434e-06	9.00085e-05	0	0	0	0	0	0	2.26841e-05	0.000224562
Bacteria	Cyanobacteria	Cyanobacteriia	Thermosynechococcales	2.08834e-06	5.15781e-05	0	0	0	0	0	0	1.29988e-05	0.000128682
Bacteria	Cyanobacteria	Cyanobacteriia	Cyanobacteriales	0.00302555	0.0229862	0.00381793	0.0287371	0.00370841	0.0242755	0.00279187	0.0145772	0.000171417	0.00135292
Bacteria	Cyanobacteria	Cyanobacteriia	Leptolyngbyales	1.63998e-06	4.05045e-05	0	0	6.75937e-06	8.22313e-05	0	0	0	0
Bacteria	Cyanobacteria	Cyanobacteriia	Synechococcales	0.000178012	0.0041708	0.000422518	0.00642486	0	0	0	0	0	0
Bacteria	Cyanobacteria	Cyanobacteriia	Oxyphotobacteria Incertae Sedis	0.000302178	0.00656987	0.000639841	0.010047	0	0	0.000185882	0.00192278	0	0
Bacteria	Patescibacteria	CPR2	NA	1.3418e-06	3.314e-05	3.18482e-06	5.10565e-05	0	0	0	0	0	0
Bacteria	Dependentiae	Babeliae	Babeliales	2.30632e-05	0.000358661	3.11313e-05	0.000499073	0	0	5.67081e-05	0.000367409	0	0
Bacteria	Patescibacteria	Gracilibacteria	JGI 0000069-P22	4.37847e-05	0.000729427	8.36914e-05	0.00110581	0	0	0	0	5.3061e-05	0.000322365
Bacteria	Patescibacteria	Gracilibacteria	Absconditabacteriales (SR1)	1.51432e-05	0.000247241	6.71864e-06	0.000107708	0	0	0	0	7.66392e-05	0.000590387
Bacteria	Patescibacteria	Parcubacteria	NA	5.46209e-05	0.00111293	0.000129645	0.0017137	0	0	0	0	0	0
Bacteria	Patescibacteria	Parcubacteria	Candidatus Nomurabacteria	1.31423e-05	0.00032459	3.11937e-05	0.000500073	0	0	0	0	0	0
Bacteria	Patescibacteria	Parcubacteria	Candidatus Kaiserbacteria	0.000780541	0.0106704	0.000698953	0.00695144	0.00189845	0.0195946	0	0	0.000158448	0.00156856
Bacteria	Patescibacteria	Berkelbacteria	NA	8.7564e-07	2.16267e-05	2.07837e-06	3.33188e-05	0	0	0	0	0	0
Bacteria	Patescibacteria	Saccharimonadia	Saccharimonadales	0.00687324	0.0281992	0.00673818	0.0275438	0.00473161	0.0216259	0.0026698	0.00953183	0.0150512	0.0456959
Bacteria	Desulfobacterota	Desulfuromonadia	Geobacterales	5.89134e-06	0.000145505	1.39833e-05	0.00022417	0	0	0	0	0	0
Bacteria	Desulfobacterota	NA	NA	9.68137e-06	0.000182965	0	0	0	0	3.90537e-05	0.000403975	1.76213e-05	0.000174442
Bacteria	Myxococcota	bacteriap25	NA	8.11951e-06	0.0001552	0	0	0	0	4.62888e-05	0.000369598	0	0
Bacteria	Acidobacteriota	Holophagae	Holophagales	2.76565e-05	0.000683064	0	0	0	0	0	0	0.000172147	0.00170417
Bacteria	Myxococcota	Myxococcia	Myxococcales	0.000356059	0.00214304	0.000684785	0.00288587	0.000122523	0.00118451	2.16213e-05	0.000223652	0.000211833	0.00203948
Bacteria	Myxococcota	Polyangia	Blfdi19	5.97216e-06	0.000106653	8.62761e-06	0.000138311	0	0	1.33245e-05	0.00013783	0	0
Bacteria	Myxococcota	Polyangia	Polyangiales	0.00071307	0.010725	0.00122628	0.0162776	5.58442e-05	0.000658078	0.000993998	0.00429863	5.30287e-05	0.000397604
Bacteria	Myxococcota	Polyangia	Nannocystales	4.70596e-06	0.000116229	0	0	1.93962e-05	0.000235965	0	0	0	0
Bacteria	Myxococcota	Polyangia	Haliangiales	5.33792e-05	0.000654986	0	0	9.9289e-05	0.00110983	0.000100049	0.000762166	7.3074e-05	0.000422446
Bacteria	Bdellovibrionota	Oligoflexia	0319-6G20	2.64135e-06	6.52365e-05	0	0	0	0	0	0	1.6441e-05	0.000162758
Bacteria	Desulfobacterota	Desulfobulbia	Desulfobulbales	2.43322e-05	0.000254637	6.22758e-06	9.98357e-05	0	0	2.19506e-05	0.000227059	0.000111158	0.000561292
Bacteria	FW113	NA	NA	1.4693e-06	3.6289e-05	0	0	0	0	0	0	9.14563e-06	9.05371e-05
Bacteria	Rs-K70 termite group	NA	NA	0.000810421	0.00633052	0.000978785	0.00637687	4.98661e-05	0.000478486	0.000336552	0.00186466	0.00203487	0.0117227
Bacteria	Desulfobacterota	Desulfobacteria	Desulfobacterales	0.000146133	0.00219889	0	0	0	0	9.29673e-05	0.000961661	0.000808101	0.00536759
Bacteria	Desulfobacterota	Desulfovibrionia	Desulfovibrionales	0.00341535	0.0314988	0.00423954	0.0460779	0.00172107	0.0121549	0.0026501	0.0122666	0.00464819	0.0151356
Bacteria	Fibrobacterota	Fibrobacteria	Fibrobacterales	2.54312e-05	0.000469968	1.9676e-05	0.00031543	0	0	9.77222e-05	0.00101085	0	0
Bacteria	Verrucomicrobiota	Verrucomicrobiae	Opitutales	0.000104024	0.00164928	0.000151169	0.00242343	0	0	1.2429e-05	0.000128566	0.000237491	0.00122897
Bacteria	Verrucomicrobiota	Verrucomicrobiae	NA	6.27171e-06	0.0001549	0	0	2.58496e-05	0.000314474	0	0	0	0
Bacteria	Verrucomicrobiota	Verrucomicrobiae	UA11	8.18834e-06	0.000134487	0	0	2.12217e-05	0.000258173	1.24546e-05	9.22736e-05	5.32075e-06	5.26728e-05
Bacteria	Verrucomicrobiota	Verrucomicrobiae	Chthoniobacterales	0.000879714	0.00579551	0.000913182	0.00564854	5.19006e-06	6.31399e-05	0.00142776	0.00872207	0.00151428	0.00645167
Bacteria	Verrucomicrobiota	Verrucomicrobiae	Pedosphaerales	4.09293e-05	0.00101088	9.71475e-05	0.00155739	0	0	0	0	0	0
Bacteria	Verrucomicrobiota	Verrucomicrobiae	Methylacidiphilales	2.90942e-06	7.18573e-05	0	0	0	0	0	0	1.81096e-05	0.000179276
Bacteria	Verrucomicrobiota	Verrucomicrobiae	Verrucomicrobiales	0.00117862	0.00718376	0.00103487	0.00613404	0.000433346	0.00317531	0.000477303	0.00225448	0.00344683	0.0140436
Bacteria	Gemmatimonadota	Gemmatimonadetes	Gemmatimonadales	5.57883e-05	0.000971478	0.000113339	0.00148061	0	0	4.58203e-05	0.000335375	0	0
Bacteria	Armatimonadota	Chthonomonadetes	Chthonomonadales	0	0	0	0	0	0	0	0	0	0
Bacteria	Deinococcota	Deinococci	Deinococcales	0.000241859	0.00180189	8.62633e-05	0.000906185	9.40294e-05	0.000861059	0.000357311	0.00218616	0.000747097	0.00339131
Bacteria	Cyanobacteria	Sericytochromatia	NA	4.15698e-05	0.0010267	0	0	0.000171335	0.00208438	0	0	0	0
Bacteria	Cyanobacteria	Vampirivibrionia	Gastranaerophilales	2.24715e-06	5.55005e-05	0	0	9.2619e-06	0.000112676	0	0	0	0
Bacteria	Cyanobacteria	Vampirivibrionia	Obscuribacterales	3.59996e-05	0.0004798	5.74305e-05	0.000649799	0	0	0	0	7.34706e-05	0.000570023
Bacteria	Firmicutes	Incertae Sedis	DTU014	8.53529e-06	0.000210806	2.02589e-05	0.000324774	0	0	0	0	0	0
Bacteria	Firmicutes	Bacilli	Bacillales	0.00219811	0.0187179	0.00100454	0.00637934	0.000250161	0.00147633	0.000530103	0.0031726	0.0100912	0.0447482
Bacteria	Firmicutes	Bacilli	Exiguobacterales	5.69397e-05	0.000967884	3.21535e-05	0.000515459	0.00017885	0.0018433	0	0	0	0
Bacteria	Firmicutes	Bacilli	Staphylococcales	0.00340079	0.0230357	0.000419261	0.00350562	0.00383829	0.0272144	0.0128432	0.0432171	0.000249394	0.00187243
Bacteria	Firmicutes	Bacilli	Lactobacillales	0.17108	0.254593	0.101243	0.188453	0.148301	0.212712	0.231788	0.319231	0.322345	0.303956
Bacteria	Firmicutes	Bacilli	Erysipelotrichales	0.00623945	0.0375543	0.0105932	0.0532337	0.00385456	0.0252794	0.00106999	0.00500333	0.00406789	0.0169292
Bacteria	Firmicutes	Bacilli	RsaHf231	0.000952144	0.009303	0.00205422	0.0142267	1.52021e-05	0.000124192	0.000126157	0.000752804	0.000378824	0.0017059
Bacteria	Firmicutes	Bacilli	RF39	4.99457e-06	9.65133e-05	0	0	0	0	0	0	3.10886e-05	0.000240129
Bacteria	Firmicutes	Bacilli	Izemoplasmatales	4.88511e-07	1.20653e-05	0	0	2.01346e-06	2.44948e-05	0	0	0	0
Bacteria	Firmicutes	Bacilli	Acholeplasmatales	0	0	0	0	0	0	0	0	0	0
Bacteria	Firmicutes	Bacilli	Entomoplasmatales	0.00171743	0.0138323	0.00139838	0.0132325	0.000925565	0.00548061	0.00206979	0.011169	0.00336531	0.02352
Bacteria	Firmicutes	Bacilli	NA	0.000307431	0.00510348	0.000518302	0.00713212	0.000359254	0.00437051	1.08362e-05	0.00011209	0	0
Bacteria	Firmicutes	Bacilli	Haloplasmatales	2.09528e-06	5.17495e-05	4.97322e-06	7.97268e-05	0	0	0	0	0	0
Bacteria	Firmicutes	Bacilli	Paenibacillales	0.000812721	0.00898605	0.000605229	0.00425268	0.0013252	0.0144145	3.3337e-05	0.000344841	0.00143387	0.0119439
Bacteria	Verrucomicrobiota	Lentisphaeria	Victivallales	7.44818e-07	1.83956e-05	0	0	0	0	0	0	4.63611e-06	4.58952e-05
Bacteria	Firmicutes	Bacilli	Alicyclobacillales	0.00138388	0.0148908	0.000115473	0.00130899	0	0	0.00761208	0.0349613	0	0
Bacteria	Firmicutes	Clostridia	Peptococcales	2.37816e-06	5.87362e-05	0	0	0	0	1.35577e-05	0.000140242	0	0
Bacteria	Firmicutes	Desulfitobacteriia	Desulfitobacteriales	9.31639e-05	0.00144649	0.000180013	0.00220711	2.8055e-05	0.000251284	2.64878e-05	0.000273992	3.65325e-05	0.000260333
Bacteria	Firmicutes	Negativicutes	Veillonellales-Selenomonadales	0.000934779	0.00535371	0.00104768	0.00548609	0.000411189	0.00344526	0.000753406	0.00346614	0.00162746	0.0082722
Bacteria	Firmicutes	Clostridia	Gracilibacteraceae	1.43504e-05	0.00035443	3.40613e-05	0.000546045	0	0	0	0	0	0
Bacteria	Firmicutes	Clostridia	Lachnospirales	0.0174124	0.0874262	0.00827569	0.0424699	0.0367414	0.147388	0.0165217	0.0857318	0.0131548	0.0382653
Bacteria	Firmicutes	Clostridia	Clostridia UCG-014	0.000438716	0.00415416	0.000169035	0.00235085	0.000136915	0.00166564	5.2823e-05	0.000546406	0.00202306	0.00928428
Bacteria	Firmicutes	Clostridia	Hungateiclostridiaceae	0.000323492	0.00468393	0.000598319	0.00677773	0	0	8.50557e-06	8.79823e-05	0.000435225	0.0040018
Bacteria	Firmicutes	Clostridia	Clostridia vadinBB60 group	1.38751e-06	3.4269e-05	0	0	0	0	7.91011e-06	8.18228e-05	0	0
Bacteria	Firmicutes	Clostridia	Oscillospirales	0.00360503	0.0181937	0.0048277	0.0240881	0.00144224	0.0107049	0.00181521	0.0091111	0.00561911	0.0162405
Bacteria	Firmicutes	Clostridia	Monoglobales	3.32968e-05	0.000384109	6.81303e-05	0.000580588	0	0	9.8009e-06	0.000101381	1.78867e-05	0.000140352
Bacteria	Firmicutes	Clostridia	NA	0.00011384	0.00240395	0.000264639	0.00370138	9.66459e-06	0.000117575	0	0	0	0
Bacteria	Firmicutes	Clostridia	Christensenellales	0.00135139	0.0110535	0.00135064	0.0142002	0.000617203	0.00555402	0.000800899	0.00508626	0.00306316	0.0124809
Bacteria	Firmicutes	Clostridia	Eubacteriales	2.37996e-05	0.000394429	4.15172e-06	6.65571e-05	9.12151e-06	0.000110968	8.78024e-05	0.000908235	2.76112e-05	0.000197697
Bacteria	Firmicutes	Clostridia	Peptostreptococcales-Tissierellales	0.00837633	0.057915	0.00781794	0.0560337	0.00701542	0.0704851	0.00527809	0.0259781	0.0152787	0.0666571
Bacteria	Firmicutes	Clostridia	Clostridiales	0.0530149	0.175451	0.076113	0.221747	0.0350092	0.146448	0.00985203	0.045941	0.0667603	0.156622
Bacteria	Firmicutes	Negativicutes	Acidaminococcales	0.000552555	0.00352758	0.000245283	0.00215745	0.000142016	0.00132905	0.000584123	0.00250791	0.00194389	0.00733678
Bacteria	Firmicutes	Limnochordia	Hydrogenispora	2.2002e-05	0.000434671	5.01066e-05	0.00066854	3.67462e-06	4.47036e-05	0	0	0	0
Bacteria	Firmicutes	NA	NA	6.28222e-05	0.00149089	5.94735e-06	9.53432e-05	0	0	0	0	0.000375439	0.00371666
Bacteria	Chloroflexi	AD3	NA	0.000200619	0.00273311	0	0	0	0	9.56539e-05	0.000580005	0.00114431	0.00674174
Bacteria	Elusimicrobiota	Elusimicrobia	Elusimicrobiales	5.9492e-07	1.46934e-05	0	0	0	0	0	0	3.70307e-06	3.66586e-05
Bacteria	Abditibacteriota	Abditibacteria	Abditibacteriales	0.000153286	0.002799	5.60859e-07	8.99125e-06	0.000561253	0.00561391	9.62147e-05	0.000995252	0	0
Bacteria	Acidobacteriota	Blastocatellia	DS-100	1.92656e-05	0.000430129	0	0	0	0	0.000109832	0.00102611	0	0
Bacteria	Acidobacteriota	Blastocatellia	Blastocatellales	0.000113968	0.00201742	0.000256822	0.00310165	8.13389e-06	9.8953e-05	2.16213e-05	0.000223652	0	0
Bacteria	Acidobacteriota	Blastocatellia	Pyrinomonadales	5.75332e-05	0.00118877	0	0	0	0	6.0179e-05	0.000622496	0.000292409	0.00289471
Bacteria	Acidobacteriota	Blastocatellia	11-24	7.12418e-05	0.00104417	1.09245e-06	1.75134e-05	0	0	0.000137867	0.000750971	0.000290051	0.00248074
Bacteria	Synergistota	Synergistia	Synergistales	0.000523812	0.00527363	3.71265e-05	0.00042302	0.000572031	0.00471776	0.000972419	0.009747	0.00123749	0.00593462
Bacteria	Chloroflexi	Anaerolineae	RBG-13-54-9	1.50154e-06	3.70852e-05	0	0	0	0	0	0	9.3463e-06	9.25236e-05
Bacteria	Chloroflexi	Anaerolineae	Caldilineales	2.7402e-05	0.000403033	1.20045e-05	0.000192446	0	0	0.000127384	0.000911803	0	0
Bacteria	Chloroflexi	Anaerolineae	Ardenticatenales	1.11843e-06	2.76233e-05	0	0	0	0	6.37612e-06	6.59551e-05	0	0
Bacteria	Chloroflexi	Gitt-GS-136	NA	0.000120707	0.00174095	7.05437e-05	0.000863324	0.000265916	0.003235	0.000150897	0.00102489	0	0
Bacteria	Chloroflexi	KD4-96	NA	0.000611875	0.00363548	0.0006356	0.00332265	4.44235e-05	0.000540436	0.00142218	0.00622973	0.0005219	0.00312484
Bacteria	Chloroflexi	OLB14	NA	8.81594e-06	0.000217738	2.0925e-05	0.000335453	0	0	0	0	0	0
Bacteria	Chloroflexi	JG30-KF-CM66	NA	1.21677e-05	0.000240865	0	0	0	0	6.93673e-05	0.000573858	0	0
Bacteria	Chloroflexi	TK10	NA	0.000205728	0.00508111	0	0	0	0	0	0	0.00128055	0.0126768
Bacteria	Chloroflexi	Ktedonobacteria	C0119	1.98965e-05	0.000443128	0	0	0	0	0.000113429	0.00105709	0	0
Bacteria	Chloroflexi	Anaerolineae	Anaerolineales	4.04377e-06	9.98737e-05	9.59805e-06	0.000153868	0	0	0	0	0	0
Bacteria	Chloroflexi	Ktedonobacteria	Ktedonobacterales	8.06979e-05	0.00118318	0	0	0	0	0.000226227	0.00145715	0.0002553	0.00252734
Bacteria	Chloroflexi	Chloroflexia	Thermomicrobiales	0.000356927	0.00470143	0.000230112	0.00183828	3.77275e-05	0.000458975	0.00132905	0.0107823	0.000110152	0.00109045
Bacteria	Firmicutes	Bacilli	Thermoactinomycetales	3.05328e-06	7.54104e-05	7.24708e-06	0.000116179	0	0	0	0	0	0
Bacteria	Chloroflexi	Ktedonobacteria	B12-WMSP1	3.53138e-06	8.72186e-05	0	0	0	0	2.01322e-05	0.000208249	0	0
Bacteria	Armatimonadota	Fimbriimonadia	Fimbriimonadales	1.63281e-05	0.000242788	1.21809e-05	0.000195274	1.48833e-05	0.000181063	4.32425e-05	0.000447304	0	0
Bacteria	Armatimonadota	Armatimonadia	Armatimonadales	1.72563e-05	0.000426198	0	0	0	0	9.83768e-05	0.00101762	0	0
Bacteria	Actinobacteriota	Thermoleophilia	Solirubrobacterales	0.00132662	0.00762581	0.00143583	0.00655882	0.00013793	0.00107308	0.0032416	0.0146202	0.000744537	0.00310967
Bacteria	Actinobacteriota	Thermoleophilia	Gaiellales	0.000451571	0.00278085	0.000488321	0.00277404	0	0	0.0013075	0.00490813	0.000102628	0.000819299
Bacteria	Actinobacteriota	Rubrobacteria	Rubrobacterales	2.2541e-06	5.56721e-05	0	0	9.29054e-06	0.000113024	0	0	0	0
Bacteria	Actinobacteriota	Actinobacteria	FFCH16263	7.79082e-07	1.92419e-05	0	0	0	0	4.4415e-06	4.59432e-05	0	0
Bacteria	Actinobacteriota	MB-A2-108	NA	9.19549e-05	0.00150817	0.000170662	0.00222846	0	0	0.000114321	0.00101958	0	0
Bacteria	Actinobacteriota	Coriobacteriia	Coriobacteriales	0.00183422	0.018528	0.0017407	0.0233728	0.000289738	0.00241155	0.00153958	0.0129514	0.00473363	0.0225643
Bacteria	Actinobacteriota	Coriobacteriia	OPB41	0.000817518	0.00549221	0.000873113	0.00492418	0.000409212	0.00474177	4.45409e-05	0.000364276	0.00213232	0.00940752
Bacteria	Actinobacteriota	Acidimicrobiia	Microtrichales	0.00205326	0.00817106	0.002918	0.0102312	0.000416804	0.00206825	0.00300253	0.0100542	0.00122044	0.0042675
Bacteria	Actinobacteriota	Acidimicrobiia	NA	9.40546e-05	0.00127844	0.00017248	0.00180398	0	0	0	0	0.000133123	0.00127731
Bacteria	Actinobacteriota	Acidimicrobiia	IMCC26256	0.000440142	0.00280917	0.000302247	0.00255017	1.6913e-05	0.000205756	0.00122038	0.00477153	0.000589035	0.00253378
Bacteria	Actinobacteriota	Acidimicrobiia	Actinomarinales	2.67393e-06	6.60413e-05	6.34669e-06	0.000101745	0	0	0	0	0	0
Bacteria	Actinobacteriota	Actinobacteria	Micromonosporales	0.00217391	0.0144	0.000747221	0.00418144	0.000244828	0.00166074	0.00972078	0.032315	0.00058872	0.00582803
Bacteria	Actinobacteriota	Actinobacteria	Pseudonocardiales	0.00145953	0.00699248	0.000281135	0.00202006	0.000278599	0.00163895	0.00625717	0.0147206	0.00109504	0.00489942
Bacteria	Actinobacteriota	Actinobacteria	Streptomycetales	0.000786464	0.0128371	0.000181202	0.00168829	0.00016608	0.00193649	0.00370872	0.0303799	0.000120008	0.00118802
Bacteria	Actinobacteriota	Actinobacteria	Corynebacteriales	0.0086083	0.037766	0.0115631	0.0441087	0.00383448	0.0117635	0.00994892	0.0457512	0.00660521	0.0354809
Bacteria	Actinobacteriota	Actinobacteria	PeM15	5.23272e-05	0.000854615	0.000124201	0.00131473	0	0	0	0	0	0
Bacteria	Actinobacteriota	Actinobacteria	Frankiales	0.00310124	0.0123829	0.00228766	0.00834778	0.00102037	0.00569527	0.0092852	0.0244766	0.00162548	0.00471072
Bacteria	Actinobacteriota	Actinobacteria	Glycomycetales	8.84517e-06	0.00021846	0	0	3.64564e-05	0.000443512	0	0	0	0
Bacteria	Actinobacteriota	Actinobacteria	Streptosporangiales	3.46161e-05	0.000573917	6.21786e-05	0.000860886	0	0	2.44113e-05	0.000198306	2.57542e-05	0.000254953
Bacteria	Actinobacteriota	Actinobacteria	Kineosporiales	0.00197015	0.0210626	0.000723827	0.00437206	0.000299636	0.00194753	0.00907807	0.049347	7.2759e-07	7.20277e-06
Bacteria	Actinobacteriota	Actinobacteria	Micrococcales	0.0580985	0.132484	0.0921394	0.174926	0.0428948	0.109987	0.0282908	0.051476	0.0243337	0.0515536
Bacteria	Actinobacteriota	Actinobacteria	NA	0.000157958	0.00193362	0.00025488	0.00283386	0	0	0.000168352	0.00100915	0.000130988	0.00105007
Bacteria	Actinobacteriota	Actinobacteria	Bifidobacteriales	0.00129792	0.0219665	0.000107712	0.00172676	1.89399e-05	0.000167524	0.00711443	0.052188	0	0
Bacteria	Actinobacteriota	Actinobacteria	Actinomycetales	0.001921	0.011555	0.00261849	0.0137939	0.00161791	0.0117435	0.00231774	0.010518	0.000116414	0.00115244
Bacteria	Actinobacteriota	Actinobacteria	Propionibacteriales	0.00564494	0.0269049	0.00640784	0.0256731	0.00633109	0.0376477	0.00655703	0.023859	0.00161221	0.00395109
Bacteria	Actinobacteriota	Actinobacteria	Euzebyales	1.17236e-05	0.000289551	0	0	0	0	6.68352e-05	0.000691349	0	0
Bacteria	Actinobacteriota	NA	NA	4.47373e-06	0.000110493	0	0	0	0	2.55045e-05	0.00026382	0	0
Bacteria	Nitrospirota	Nitrospiria	Nitrospirales	5.62247e-05	0.00124361	2.77116e-06	4.4425e-05	0	0	2.75932e-05	0.000214042	0.000312576	0.00309434
Bacteria	Acidobacteriota	Acidobacteriae	Solibacterales	0.000202973	0.00393996	0	0	0	0	0.000132289	0.0013684	0.00111897	0.00971541
Bacteria	Acidobacteriota	Acidobacteriae	Bryobacterales	1.59397e-05	0.000326585	3.6154e-05	0.000502289	0	0	4.03416e-06	4.17296e-05	0	0
Bacteria	Acidobacteriota	Acidobacteriae	Subgroup 2	6.68291e-05	0.000835865	8.11193e-05	0.000920054	0	0	3.64524e-06	3.77067e-05	0.000199266	0.00145651
Bacteria	Acidobacteriota	Acidobacteriae	Acidobacteriales	0.000331691	0.00333128	0.000425833	0.00398202	5.34919e-05	0.000650757	0.000413284	0.00388249	0.000415862	0.00324888
Bacteria	Acidobacteriota	Thermoanaerobaculia	Thermoanaerobaculales	2.47422e-06	6.11086e-05	5.87265e-06	9.41458e-05	0	0	0	0	0	0
Bacteria	Acidobacteriota	Holophagae	Subgroup 7	1.47087e-05	0.000317751	3.01746e-05	0.000483736	0	0	1.13779e-05	0.000117694	0	0
Bacteria	Acidobacteriota	Vicinamibacteria	Vicinamibacterales	0.000392762	0.00382061	0.000276251	0.00280244	0	0	0.000446617	0.00427044	0.00123266	0.00707123
Bacteria	Acidobacteriota	Subgroup 25	NA	1.33224e-05	0.000227799	0	0	0	0	7.59501e-05	0.000541604	0	0
Bacteria	Acidobacteriota	Vicinamibacteria	Subgroup 17	2.55183e-05	0.000369661	1.74793e-05	0.000280214	0	0	0.000103495	0.000766583	0	0
Bacteria	WPS-2	NA	NA	0.000160659	0.00194251	0.000372314	0.00297957	0	0	0	0	2.36467e-05	0.00023409
Bacteria	Chloroflexi	Chloroflexia	Kallotenuales	2.63937e-05	0.000651877	0	0	0	0	0.000150469	0.00155646	0	0
Bacteria	Chloroflexi	Chloroflexia	Chloroflexales	0.000262156	0.00236409	7.49079e-05	0.000739124	0	0	0.00130165	0.00542624	1.41576e-05	0.000140153
Bacteria	Methylomirabilota	Methylomirabilia	Rokubacteriales	4.69773e-05	0.00116025	0	0	0	0	0	0	0.000292409	0.00289471
Bacteria	Planctomycetota	Planctomycetes	Isosphaerales	0.000485645	0.00712745	0.00106628	0.010948	1.08727e-05	0.000132272	0.000192529	0.000965011	0	0
Bacteria	Planctomycetota	Planctomycetes	Gemmatales	7.76726e-05	0.000640911	2.54803e-05	0.000269511	5.40768e-05	0.000657873	0.00018182	0.000843472	0.000136467	0.000964556
Bacteria	Planctomycetota	Planctomycetes	Planctomycetales	0.000206401	0.00238046	9.41891e-05	0.00146358	3.95966e-06	4.81713e-05	0.000211801	0.00128018	0.000800502	0.00526087
Bacteria	Planctomycetota	Planctomycetes	Pirellulales	0.00097306	0.00892346	0.000141292	0.0010063	1.67084e-05	0.000174703	0.00310903	0.011212	0.00226648	0.0187054
Bacteria	Planctomycetota	vadinHA49	NA	0.00025686	0.00409911	0	0	0	0	0.000308092	0.00224491	0.00126244	0.00993409
Bacteria	Planctomycetota	Phycisphaerae	Phycisphaerales	9.05964e-06	0.000207989	1.99286e-05	0.000319479	0	0	3.78263e-06	3.91278e-05	0	0
Bacteria	Planctomycetota	Phycisphaerae	Tepidisphaerales	0.000859151	0.0115548	0.0010937	0.0157754	0.000123461	0.00110133	0.000984655	0.00947475	0.00121807	0.00896576
Bacteria	Deferribacterota	Deferribacteres	Deferribacterales	6.37871e-05	0.000912462	0	0	2.85911e-05	0.000347825	7.98344e-05	0.000512707	0.000266698	0.00216844
Bacteria	Verrucomicrobiota	Chlamydiae	Chlamydiales	0.0374002	0.152403	0.0654655	0.201879	0.0314293	0.143454	0.00300698	0.0232333	0.0103695	0.0479968
Bacteria	Bdellovibrionota	Oligoflexia	Silvanigrellales	0	0	0	0	0	0	0	0	0	0
Bacteria	Bdellovibrionota	Oligoflexia	Oligoflexales	2.34343e-05	0.000515757	5.56224e-05	0.000794358	0	0	0	0	0	0
Bacteria	Bdellovibrionota	Bdellovibrionia	Bacteriovoracales	1.36806e-05	0.000273536	3.24715e-05	0.000421167	0	0	0	0	0	0
Bacteria	Bdellovibrionota	Bdellovibrionia	Bdellovibrionales	4.11925e-06	6.9819e-05	6.18155e-06	9.90979e-05	3.9248e-06	4.77472e-05	0	0	3.50214e-06	3.46695e-05
Bacteria	Proteobacteria	Gammaproteobacteria	Burkholderiales	0.0159974	0.0664995	0.0192825	0.0633844	0.00834407	0.0403562	0.0275769	0.113627	0.00629748	0.0149277
Bacteria	Proteobacteria	Gammaproteobacteria	Xanthomonadales	0.00305422	0.0135473	0.00283088	0.0116253	0.0027307	0.0129957	0.00556697	0.0215097	0.00138496	0.00489634
Bacteria	Proteobacteria	Gammaproteobacteria	Diplorickettsiales	0.0653194	0.192754	0.0651436	0.189196	0.0859289	0.236602	0.0605911	0.172569	0.0398186	0.141733
Bacteria	Proteobacteria	Gammaproteobacteria	Legionellales	0.000371445	0.00487761	9.39062e-05	0.000884024	0.000431074	0.00524424	0.00129578	0.00977126	0	0
Bacteria	Proteobacteria	Gammaproteobacteria	Pseudomonadales	0.0306423	0.100076	0.0399939	0.131658	0.0196203	0.0588727	0.0118082	0.0390225	0.0433273	0.096151
Bacteria	Proteobacteria	Gammaproteobacteria	Nitrococcales	1.73246e-05	0.000427887	4.11207e-05	0.000659216	0	0	0	0	0	0
Bacteria	Proteobacteria	Gammaproteobacteria	CCD24	2.42986e-05	0.000600131	0	0	0	0	0	0	0.000151246	0.00149726
Bacteria	Proteobacteria	Gammaproteobacteria	Steroidobacterales	4.49153e-05	0.00050054	7.77279e-05	0.000627689	0	0	6.93669e-05	0.000692817	0	0
Bacteria	Proteobacteria	Gammaproteobacteria	WD260	1.1679e-05	0.00028845	2.77206e-05	0.000444395	0	0	0	0	0	0
Bacteria	Proteobacteria	Gammaproteobacteria	R7C24	6.71982e-05	0.00138236	3.00425e-05	0.000481618	0	0	0.000310934	0.00321633	0	0
Bacteria	Proteobacteria	Gammaproteobacteria	Gammaproteobacteria Incertae Sedis	0.000224299	0.00428264	8.3368e-05	0.000896154	0	0	0.00102141	0.0101145	6.23e-05	0.000616738
Bacteria	Proteobacteria	Gammaproteobacteria	JG36-TzT-191	1.25031e-06	3.08804e-05	0	0	0	0	0	0	7.78254e-06	7.70432e-05
Bacteria	Proteobacteria	Gammaproteobacteria	Methylococcales	3.15562e-06	7.7938e-05	0	0	0	0	1.799e-05	0.00018609	0	0
Bacteria	Proteobacteria	Gammaproteobacteria	Nitrosococcales	2.18396e-05	0.000265101	0	0	1.47548e-05	0.0001795	3.52273e-05	0.000364394	7.51954e-05	0.000492838
Bacteria	Proteobacteria	Gammaproteobacteria	Pasteurellales	1.76733e-05	0.000242705	0	0	2.28818e-06	2.78369e-05	8.09809e-05	0.000550211	1.81337e-05	0.000179514
Bacteria	Proteobacteria	Gammaproteobacteria	Orbales	0.00327807	0.0242239	0.00132163	0.0111525	0.00340615	0.0158259	0.00990375	0.0510749	0.000981101	0.00785459

[truncated: 4 more sheets: Table S6 (Family), Table S6 (Genus), Table S7, Table S8]
